# Supplementary material for: Proteomic alterations associated with residual disease in neoadjuvant chemotherapy treated ovarian cancer tissues
Source: Clin Proteomics. 2022 Oct 4;19:35. doi: 10.1186/s12014-022-09372-y (PMC9531351; doi:10.1186/s12014-022-09372-y)
Supplement: Supplementary file 2 — Additional file 2: Table S1. Proteins significantly altered between post versus pre-NACT tissues (LIMMA p-value<0.01). Table S2. Proteins significantly altered between R1 versus R0 patients in pre-NACT tissues (LIMMA p-value<0.05). Table S3. Significantly (LIMMA p<0.05) co-altered proteins between pre-NACT tumors from patients with any level of residual disease vs R0 patients from an independent ovarian cancer cohort (CPTAC 2016) that exhibit highly correlated abundance trends with the present ovarian cancer cohort. Table S4. Diseases and biofunctions (Ingenuity Pathway Analysis) significantly enriched by proteins altered between R1 versus R0 patients in pre-NACT tissues (LIMMA p-value<0.05). Table S5. Proteins altered in R1 versus R0 patients in pre-NACT treated tumors significantly correlating with altered progression free survival in CPTAC ovarian 2016. [file 12014_2022_9372_MOESM2_ESM.xlsx]

## Sheet: SupplementalTable1
	logFC_postVSpre	AveExpr	t	P.Value	adj.P.Val	B	p7000_pre	p7002_pre	p7004_pre	p7008_pre	p7010_pre	p7054_pre	p7018_pre	p7020_pre	p7023_pre	p7024_pre	p7028_pre	p7029_pre	p7031_pre	p7032_pre	p7033_pre	p7034_pre	p7036_pre	p7047_pre	p7048_pre	p7053_pre	p7001_post	p7003_post	p7005_post	p7009_post	p7012_post	p7045_post	p7021_post	p7019_post	p7022_post	p7014_post	p7037_post	p7030_post	p7026_post	p7044_post	p7040_post	p7043_post	p7011_post	p7041_post	p7027_post	p7017_post
Q9NRX4	1.00533	-0.396284	3.83843	0.000403325	0.136369	0.000964637	0.158169	0.668694	-1.27651	0.873688	-2.28004	-0.448305	-2.16708	-1.70451	-0.65383	-1.64452	-0.405474	0.763632	-1.51636	-1.00922	-2.22898	-1.02381	-1.60329	-1.66273	-1.13233	0.31382	0.10292	-0.844974	-1.09594	1.35295	-0.225909	0.370028	0.396111	0.870359	-0.15605	0.0751609	-0.63441	0.744119	0.544425	0.0420922	-0.0512496	1.13492	0.638326	-0.860207	0.374783	-0.649836
Q15274	0.985347	-0.570314	4.12326	0.000168547	0.102578	0.740766	-2.22829	0.489597	-0.855271	-0.158312	-2.67647	-2.40476	-1.24216	-0.486541	-0.191382	-0.344649	-0.0807043	-0.224953	-1.19075	-1.89439	-1.21299	-1.16403	-1.83745	-1.07072	-1.11562	-1.3699	0.364751	0.166345	-1.27392	0.568974	-0.514037	-0.534977	-0.125075	-0.06509	0.115262	-1.04831	0.0542883	0.0587628	-0.276743	0.0154432	1.93322	0.0185733	-0.534631	-0.342401	-1.05577	0.922527
P15121	0.933772	-0.30038	3.90822	0.000326388	0.13028	0.18028	-0.522982	0.627404	-0.73183	-0.211411	-2.81861	-0.147904	-0.771262	-1.07048	-0.370903	-0.48385	-0.717548	0.269262	-0.717871	-1.02241	-1.79147	-1.71573	-2.50915	-0.3874	-0.378204	0.127019	1.53189	1.36198	0.0887591	0.166921	-0.719381	0.430781	-0.410178	0.0142216	-0.212471	0.453083	1.68842	0.260016	0.0868366	-0.38439	-0.774185	0.0318565	0.36606	-0.734288	-0.0391956	0.123383
P51649	0.929699	-0.622621	3.55137	0.000947755	0.151632	-0.721368	-0.75064	-0.73072	-0.143209	-0.721116	-2.79156	-1.776	-0.815971	-0.367123	-1.52872	-0.402558	-0.997288	-1.01273	-1.10903	-1.48099	-1.69904	0.68116	-1.59766	-2.09448	-0.406235	-2.00549	-0.336226	-0.66718	1.18549	-1.18708	-0.734186	-1.12387	-0.840936	0.107245	-1.44086	0.725414	-0.985805	-0.871982	1.26298	0.914424	0.124508	0.738524	-0.514866	-1.25456	0.492163	1.25137
O94875	0.919649	-0.229331	3.90456	0.000330042	0.13028	0.170846	-1.17252	0.0249385	-1.42057	0.32478	-1.04001	-0.282175	-0.512074	-0.978953	-1.05063	-0.569201	-0.683682	0.0286493	-1.09651	-1.00899	-1.85159	-0.752384	-0.850321	-1.09491	-0.695441	0.898478	-0.40776	1.63877	-1.2508	1.25112	0.923201	-0.00608878	0.423898	-0.503237	0.18843	0.611926	0.401447	0.353911	1.26661	-0.952127	-0.0309933	-1.59519	0.935089	-0.577352	0.662576	1.27644
P02768	0.900914	-0.629347	3.19455	0.00263029	0.219077	-1.57951	-1.79355	1.12853	-1.44621	-1.17222	-3.1712	-1.97442	-1.6333	-1.13967	-0.345833	0.420295	-0.372936	-1.44632	-0.793866	-2.17508	-1.71584	-1.69353	-1.36146	-1.25379	2.04309	-1.69876	-0.501769	-0.343744	-0.745753	-1.38824	0.785811	-0.088833	0.845564	-0.377504	0.577551	-0.0269238	-0.0549618	-0.216763	-0.702906	0.0712451	-0.587669	-0.863181	-0.651649	-0.115841	0.246906	0.560861
Q13938	0.894625	-0.281884	3.25327	0.00223127	0.219077	-1.44168	-1.72962	-0.562877	-0.25683	0.153923	-1.96336	-0.232915	-0.225298	0.405502	0.370162	-0.251381	-0.37617	-0.64505	-0.515971	-1.54492	-1.43423	-1.25923	-1.3369	-1.48157	-0.414618	-1.28258	-0.812551	0.617216	0.629323	0.6143	1.98382	1.44674	-0.802362	1.40863	-0.715236	0.36252	-0.684826	0.0549492	-0.771798	-0.762527	-0.540712	-0.154475	-0.346319	-0.376803	2.90827	-0.749598
O75874	0.790728	-0.298287	3.68734	0.000634482	0.151632	-0.382434	-0.988042	0.627126	-0.836139	-0.637042	-1.58989	-0.295311	-0.668234	-0.306328	-1.19959	-0.560263	-0.806403	-0.801532	-0.904838	-0.9834	-1.09566	0.277329	-1.55869	0.0554975	-0.484706	-1.1169	0.411216	0.526699	2.00618	-0.206654	-1.19237	-0.260405	0.0599374	0.249392	-0.313878	0.302821	-0.36396	-0.756623	-0.498576	-0.663959	0.166227	-0.260693	-0.642088	1.90022	0.444397	1.03366
Q06323	0.78021	-0.38502	3.04147	0.00401139	0.224596	-1.93197	-0.33868	0.890126	-0.770921	-0.165894	-1.87578	-0.0823374	-1.64271	0.13417	-0.212664	-0.0251277	-0.433606	-1.17343	-1.27572	-1.89785	-1.7431	-0.507484	-1.67328	-2.23271	-0.49262	0.0171269	1.04431	-0.75722	-0.227382	-0.395289	0.182958	0.133696	-0.430586	0.533618	0.0479697	-0.669923	-0.163403	-1.09682	0.50383	-0.77931	1.16819	1.74978	0.311905	-1.84363	0.761504	0.0274839
P30044	0.775646	-0.0834541	3.67628	0.000655688	0.151632	-0.410226	0.0975366	-0.564128	-0.385462	0.757219	-1.83167	-0.835827	-0.58391	-0.261223	-0.351956	-0.449855	-0.208324	-0.527862	0.567256	-1.55399	-0.803927	-0.246954	-0.634123	-0.62191	-0.161277	-0.825163	1.14523	0.148985	-0.167438	1.05016	-0.308248	0.651335	-0.440683	1.25624	-0.917872	-0.05145	0.362147	-0.181971	2.27817	0.226915	0.535819	-0.0778187	-0.111607	-0.558026	1.34614	-0.0986455
P78417	0.729563	-0.184706	3.63964	0.000730924	0.151632	-0.502026	-0.601081	0.128026	0.575001	0.240089	-1.86528	-1.06326	-1.38669	-0.767918	-0.326668	-1.10231	-0.27561	-0.406415	0.178238	-0.947237	-1.44677	-1.66595	-1.42482	0.306695	0.293332	0.568874	0.51592	0.0445886	-0.140994	0.494619	-0.749233	0.0942951	0.655461	-0.0865012	-0.303429	-0.0175917	1.02085	0.455446	-0.0816198	0.511013	-0.185604	-0.391773	0.0575111	0.742154	-0.203575	1.16998
P11766	0.650463	-0.481812	3.11506	0.00327896	0.219077	-1.76381	-1.38568	1.44857	-0.264083	-0.49762	-1.20769	-1.97611	-1.17231	-1.01476	-1.1924	-0.812654	-0.440558	-0.570056	-0.179641	-0.474758	-1.68639	0.22385	-2.55353	-0.499075	-0.433535	-1.45243	-0.300791	0.169869	0.0354903	-0.11141	-1.02836	-0.835696	0.28767	-0.729158	0.48972	-0.0260405	-0.0643795	-0.362796	-0.694623	0.599145	0.508893	-0.406131	-0.375509	-0.327916	-0.153245	0.193656
P50135	0.645576	-0.417201	3.1322	0.00312744	0.219077	-1.72429	-1.08451	0.695255	-1.03471	-0.334957	-1.29485	-0.728005	-1.3715	-1.66926	-0.748012	-0.977162	-1.53099	-0.044236	-0.615291	-0.763461	-0.883087	0.0304045	-1.0173	-0.688951	-0.886404	0.147254	-0.994328	0.793202	-0.363457	0.176001	-1.37293	-0.850555	1.04569	-0.7285	-0.08321	-0.404884	0.378303	-0.284633	-0.128215	-0.482781	0.236086	-0.0866993	-0.600108	-0.449896	0.478939	1.83372
Q9UQC2	0.637492	-0.265961	3.02489	0.00419641	0.22803	-1.96952	-0.378535	0.127959	0.18543	0.0410136	-1.96526	-1.59757	-0.993906	-0.0164813	0.0284371	0.354019	0.284378	0.171276	0.197268	-1.36347	-1.47342	-0.595171	-1.44341	-0.960487	-1.04254	-1.25368	0.305342	-0.211457	-0.12933	1.41306	0.41166	-0.622419	0.132935	0.11895	-0.142734	-1.62229	0.349934	0.238477	0.175851	-0.22376	0.620598	0.447302	0.295253	-0.831393	-0.0687423	0.398455
P12955	0.635367	-0.0426532	4.91496	1.35154e-05	0.0411274	2.88211	-0.0640588	-0.0146385	-0.199343	-0.147689	-1.08881	-0.407984	-0.176103	-0.330868	0.0379308	-0.323275	0.35614	0.137365	-0.644611	-0.612156	-1.29972	-0.441703	-1.31612	-0.194128	-0.033289	-0.443669	0.392967	0.799455	0.37746	0.0940418	0.219771	-0.10445	0.825145	0.492224	-0.557978	0.0975951	0.738608	0.05424	0.539488	0.00635847	0.143511	0.198614	0.045789	0.758644	-0.142601	0.52173
Q9H1E3	0.632187	-0.353832	3.11518	0.00327787	0.219077	-1.76353	-1.01198	0.32232	-0.272275	0.236413	-0.875564	-0.0357392	-0.470956	-1.86766	-0.0288135	-0.916539	-0.368588	-0.35923	-1.65371	0.0974362	-0.745506	-0.913925	-1.02372	-1.96433	-0.912806	-0.633349	0.235955	1.40634	-0.276264	0.422888	0.629007	0.777427	0.134231	-0.561114	0.0135336	0.77859	-0.519789	0.0126534	-1.06039	-0.900036	-1.13769	-0.359674	0.352206	-0.136688	0.243376	-0.809324
P07741	0.631515	-0.163383	3.10977	0.00332709	0.219077	-1.77597	-0.851122	0.627848	0.221243	0.510304	-2.85162	-1.72791	-0.567316	-0.471999	-0.118867	0.107248	0.188993	-0.448323	-0.206284	-1.34325	-0.770015	0.183844	-1.19117	-0.484527	0.178719	-0.568596	0.469715	0.285589	0.740775	1.24282	-0.506708	-0.0135806	0.0571627	0.226773	0.00084138	-0.490352	0.170035	0.0140325	-0.588242	0.363361	-0.0968317	-0.00888847	0.0152961	0.381597	0.669587	0.114509
Q9NQR4	0.622807	-0.40362	3.39992	0.00147048	0.18214	-1.09146	0.0845922	-0.638813	-0.753129	-0.0134958	-1.93624	0.20575	-0.447253	0.0466288	-0.914454	-1.08317	-1.2114	-0.286409	-0.485225	-1.35519	-1.64099	-0.514821	-1.63085	-0.924187	-0.219648	-0.58218	0.772304	0.515604	0.318775	-0.186959	-0.597985	0.599984	-0.0833687	0.557381	-1.2303	-0.622691	-0.498185	-0.278252	-0.483352	-0.0863407	0.10095	0.674561	-0.710335	-0.79411	-0.33824	0.526227
P17174	0.613921	-0.288473	2.91798	0.00559565	0.267825	-2.20864	-1.25234	-0.593164	-0.164466	0.0940476	-2.02445	-1.27462	-1.00991	-0.201279	0.230104	-0.717581	0.237514	0.395913	-0.318804	-1.24753	-1.54035	0.027348	-1.54173	-0.581911	-0.159901	-0.265571	0.0598398	-0.121493	0.727759	-0.0710961	-0.892236	-0.269984	-0.100024	0.306852	-1.00948	-0.617465	0.0839834	-0.0300942	-0.296179	-0.340815	0.312354	0.124031	-0.0332689	0.578205	-0.319303	2.27816
Q9UBQ7	0.603021	-0.127718	3.25292	0.00223348	0.219077	-1.44251	-1.2682	0.575658	-0.519303	0.11458	-1.36591	-0.018752	-0.778346	-0.232012	-0.618582	-0.177211	-0.54478	-0.239788	-0.253539	-0.927355	-0.365515	0.198658	-0.219259	-1.21015	-0.326186	-0.40857	0.0744163	-0.114864	-0.0461518	0.335355	-0.310358	0.405508	-0.486598	0.619156	-0.332672	-0.130345	0.0829632	-0.294723	-0.232229	-0.0459755	0.536725	1.05103	0.386385	-0.409653	-0.210913	2.59879
P14174	0.592179	-0.434238	3.13783	0.00307918	0.219077	-1.71129	-0.746175	-0.30564	-1.08972	0.174684	-0.482931	-0.304567	-0.602362	-1.38387	-0.0912513	-1.93743	-0.927384	0.0842648	-1.55292	-0.550534	-1.33839	-0.633989	-1.217	-0.841574	-0.276272	-0.583497	0.553293	0.0756785	1.87341	-0.126506	-0.932957	0.0351304	-0.122488	-0.533697	-1.32858	-0.256431	-0.394556	-0.243177	-0.0339722	-0.466826	0.581144	0.095825	0.201102	-0.32201	-0.473651	-0.943709
Q08257	0.590168	-0.0421682	3.0371	0.00405941	0.224596	-1.94188	-0.794684	0.510022	-0.551611	-0.472594	-0.839	0.62137	-0.985327	-0.802043	-0.925737	-0.47538	-0.827373	-0.652314	0.023612	-0.296733	0.0137086	0.166696	0.0652609	-0.295459	-0.266241	0.0387787	0.308957	1.42162	-0.1083	-0.624755	-1.53209	0.965786	-0.259191	-0.381954	-0.292644	0.248169	0.157662	-0.240102	1.23955	0.526378	0.778134	0.0647113	0.937882	-0.141496	0.372328	1.61768
P07108	0.586462	-0.303503	2.86672	0.00641118	0.283291	-2.32135	-1.11823	0.21551	-0.705415	0.120982	-1.93927	-0.173244	-0.43988	-0.48813	0.309811	-0.329651	0.13009	-0.112143	-1.18365	-1.25165	-1.7906	-0.454365	-1.95898	-0.572463	-0.138041	-0.0553652	-0.408659	-0.025364	-0.153821	-0.210706	-0.320446	-0.090155	0.121197	-0.330243	0.159539	-0.54053	1.08359	-0.35742	0.424205	-0.144793	0.245933	-0.23591	-1.17805	0.182369	-0.293881	1.86771
P07305	0.579311	-0.363128	2.91549	0.00563286	0.267825	-2.21414	0.310223	1.03174	-0.450326	-0.248775	-1.63362	-0.828982	-0.265306	-1.17022	-0.741014	-0.483725	-0.533849	0.15892	-1.03325	-1.30204	-1.87121	-1.17647	0.169071	-0.798667	-0.776921	-1.41127	0.247734	0.0695649	0.93295	-0.238097	-0.0251552	-1.02931	0.0102106	-0.600729	0.274446	0.303177	-0.295699	0.265794	-0.756573	-0.185871	-0.653389	-0.936389	0.761892	-0.109458	1.00249	-0.507049
Q14914	0.56898	-0.0176977	2.74333	0.00884985	0.299011	-2.58738	0.444427	0.392063	-1.29764	1.26025	-0.339937	-0.268066	-1.25806	-0.399892	-0.0224839	0.212683	-1.14094	-0.093911	-0.810738	0.0746845	-0.430091	-0.0209182	-0.510486	-0.326261	-1.16318	-0.345264	0.790252	0.865747	-0.239368	0.554762	-0.36944	0.269739	1.06989	1.24543	-0.23178	1.00535	-0.997614	-0.104812	0.172992	-0.0775585	0.404168	0.292322	-0.0945473	0.288635	-1.17734	1.66901
P00568	0.555682	0.0158997	3.30236	0.00194244	0.203823	-1.32539	0.329178	0.207234	0.717042	0.0468607	-1.03121	-0.597464	-0.907022	-0.696431	-0.335754	-0.136377	-0.109361	0.0976189	-0.381357	-0.776565	-1.14964	0.087406	-0.23555	0.297613	0.38169	-1.04674	2.01544	0.182005	-0.343866	0.572417	-0.292719	0.368458	0.755035	0.571984	-0.105385	0.563373	0.23374	0.204617	0.517031	0.935422	-0.111634	-0.039865	-0.0576513	-0.346761	0.0480578	0.205113
Q8N335	0.555118	0.0442013	2.80324	0.00757475	0.286606	-2.45918	0.68932	-0.0546367	-0.326027	0.50407	-1.99305	-0.467027	-0.646504	-0.0963089	-0.0143374	0.0768306	-0.671891	-0.074135	0.496314	-1.71455	-0.52795	0.50549	-0.0508372	-0.619931	0.46514	-0.14714	1.083	0.0450763	1.68442	0.672423	0.0718234	0.311454	-0.55751	0.371479	-0.733758	0.401458	0.00710962	0.318326	0.526863	0.393873	0.704264	-0.346985	0.489379	-0.54902	0.392818	1.14871
P40925	0.550501	-0.264797	3.59521	0.00083331	0.151632	-0.612751	-0.741198	0.72992	-0.321259	0.410913	-1.67862	-0.639984	-1.30816	-0.644377	-0.272589	-0.931585	-0.714855	-0.276552	-0.600095	-1.08648	-0.678332	0.0326747	-0.879914	-0.443615	-0.168787	-0.588048	0.597062	-0.0276776	0.0774711	0.266979	-0.567773	-0.0570671	-0.612225	0.250379	-0.26228	-0.252671	0.387293	-0.445586	0.211312	-0.743393	0.888557	0.629677	-0.00539696	-0.030914	0.0612949	-0.155968
P00441	0.547209	-0.220411	2.83708	0.00693216	0.286606	-2.38596	-0.250917	0.468637	1.30411	0.518982	-0.806319	-1.12118	-1.44297	-0.65043	-0.670858	-1.1768	0.0315675	-0.116695	-0.524305	-0.98064	-1.00032	-0.819576	-0.835855	-0.379518	-0.597986	-0.829247	-0.388861	0.950147	0.24035	-0.0608818	-0.1079	-0.13326	0.605143	-0.139722	-0.153316	0.0774582	0.122133	-0.116178	-0.515601	0.741371	-0.525272	-0.306455	-0.514816	-0.558204	0.00392308	1.8438
P60174	0.544819	-0.278892	3.70653	0.000599243	0.151632	-0.334117	0.0435509	0.240437	-0.938843	0.256938	-1.26471	-0.183164	-1.13298	-0.682892	-0.359552	-0.681111	-0.202703	0.394612	-0.349441	-0.538474	-1.40697	-0.852023	-1.79223	-0.717229	-0.435361	-0.423881	0.806492	-0.267199	0.431051	-0.0585683	-0.000349141	-0.403161	0.124756	0.181246	-0.00861806	0.0862507	-0.0441491	-0.369116	0.0284801	-0.388566	0.718262	-0.115289	-0.223689	-0.144585	-0.198851	-0.284043
O95302	0.536635	-0.231518	3.06678	0.00374367	0.219077	-1.8744	-0.318715	-0.563068	-0.0766485	-0.143354	-1.29201	0.292261	-0.466437	-1.36208	0.630084	-1.41002	0.0494828	0.768788	-0.335226	-1.1676	-1.74696	-0.797379	-0.962655	-0.281316	0.0141241	-0.827983	0.198448	0.245532	-0.305871	-0.0320772	-0.841725	-0.0275087	0.774702	0.239938	-0.280741	-0.119919	0.666791	0.67863	-0.452186	0.387163	-0.123635	0.260482	-0.17773	0.0104848	-0.438244	0.0734615
O15230	0.534082	-0.132171	3.46479	0.00121954	0.161351	-0.933937	-0.6621	0.508591	-0.367566	0.164886	-0.187533	0.272717	-0.408811	-0.00209474	-0.346561	-0.206449	-0.362769	-0.798624	-0.26195	-0.907603	-1.16963	-0.653778	-1.13666	-0.628881	-0.422178	-0.407252	0.349385	0.533663	0.553945	0.825646	-0.367371	-0.106551	0.175353	0.394424	-0.0419959	1.05756	-0.824247	0.0346108	-0.34687	0.484492	0.0112816	-0.476677	0.597097	-0.900586	0.91223	-0.167985
P30533	0.527891	-0.0122608	3.39384	0.00149639	0.18214	-1.10615	-0.0502541	-0.139705	-0.426139	-0.584484	-0.263943	0.0912297	-0.955467	-0.772843	0.471187	-0.953115	-0.376669	0.709993	-0.548955	-0.06358	-0.352528	-0.103653	-0.305049	-0.243887	-1.04633	0.390063	-0.491702	-0.0955328	-0.707825	-0.0793232	-0.609552	0.719285	1.28669	0.0124691	0.202688	0.630591	0.109007	0.737044	-0.0394377	0.50147	0.279244	1.0725	0.349755	0.605739	0.579341	-0.028755
Q9Y3D6	0.521561	-0.0230099	2.71665	0.00947923	0.300472	-2.64388	-1.01898	0.380105	-0.76352	-1.14933	-0.34893	0.277451	-0.414243	0.696207	-0.337364	0.18401	-0.658933	-0.152561	-0.793706	-0.358357	0.651103	0.326022	0.0255407	-0.832742	-0.559297	-0.828278	0.765828	0.205367	0.207146	-0.769395	0.153808	0.0088332	0.252426	1.92818	-0.0590959	1.07068	0.0939199	-0.462551	-0.133108	-0.366957	0.20046	1.03012	0.755032	-0.741303	1.07794	-0.461931
P49189	0.51978	-0.13386	3.53042	0.00100762	0.151632	-0.77304	-0.436659	0.736138	-0.0711884	-0.00376722	-1.10549	-0.154731	-0.924973	-1.15873	-0.932977	-0.367969	-0.0949126	-0.400034	-0.582926	-0.954526	-0.515247	0.668315	-0.558038	-0.357404	-0.377645	-0.28224	0.260105	0.363822	0.0448228	0.65842	0.135065	0.231016	0.156841	-0.550462	-0.0940399	-0.105958	0.609754	-0.120387	0.288418	0.0174523	-0.108498	-0.396886	-0.506077	-0.300152	0.921566	1.01578
P48637	0.515871	-0.106184	3.16763	0.00283501	0.219077	-1.64222	-0.667708	0.135067	0.139743	-0.180948	-1.97021	0.809635	-0.603372	-0.716941	0.0949989	-0.219234	-0.0137701	0.43456	-0.336591	-1.1461	-1.4548	0.117977	-0.914488	-0.419909	-0.0953731	-0.274927	-0.163259	0.121186	0.447879	-0.544587	0.639065	0.721481	-0.0352631	-0.179475	0.286115	-0.237593	0.432345	0.364066	0.797879	-0.0363381	0.159388	0.431449	-0.0424955	-0.0234003	-0.153289	0.049865
P07602	0.511123	-0.14324	2.72673	0.0092366	0.299011	-2.62257	-0.504134	1.13038	-0.305138	-0.405263	-0.293865	-0.634146	-0.655491	-0.764058	-0.417437	0.0464105	-0.427364	-0.42969	0.0575766	-1.37118	-1.0414	0.763929	-0.372455	-0.209746	-0.780495	-1.36246	-0.784283	0.049601	-0.373857	-0.167907	0.320047	-0.213143	0.571387	-0.0645152	-0.000328587	-0.14204	1.70718	-0.219559	0.746581	-0.20206	-0.402025	-0.235715	-0.32504	0.165926	1.53842	0.277762
Q8NCW5	0.505513	-0.323606	3.54899	0.000954397	0.151632	-0.727261	-0.975739	-0.0228704	-0.604569	0.0451008	-1.44889	0.436231	-0.771984	-0.835022	-0.500855	-0.274106	-0.226038	-0.208271	-1.18503	-0.884283	-0.726012	-0.22734	-1.00079	-1.06252	-0.224546	-0.829704	-0.0418717	0.204433	0.409831	0.0923739	-0.21966	0.393613	0.0154327	0.114391	-0.250952	-0.685887	0.170537	-0.784199	0.0565389	-0.499369	0.595566	0.711711	-0.535769	-0.762242	-0.218277	-0.183185
Q99569	0.504412	-0.155079	2.88867	0.00604933	0.278234	-2.27325	0.0745069	0.0566223	-0.34319	0.679978	-0.676444	-0.742369	-0.640055	0.0374466	0.258438	-0.137091	0.218118	-0.0940789	-0.320431	-0.873674	-1.11985	-1.46122	-1.40433	-1.01223	-0.215104	-0.43074	0.71924	0.848255	-0.341751	1.68104	-0.123217	0.398353	0.102291	0.0267823	0.0395803	0.15463	0.0742512	0.217183	-0.16796	-0.881216	-0.126366	0.267951	-0.0959322	-0.681698	0.304368	-0.473248
P48739	0.504227	0.13639	2.79327	0.00777444	0.286606	-2.48064	0.40576	-0.13636	-0.287808	-0.22179	-0.673033	-0.386944	-0.15593	0.515655	0.0431718	-0.0592233	0.0136619	1.2106	-0.892372	-0.445162	-0.739228	0.407056	-0.787092	-0.0209881	-0.305538	0.201092	1.79361	0.977377	0.218778	0.224243	-0.231686	0.336874	0.604544	-0.178623	-0.502345	0.170559	0.145212	0.689361	-0.111876	0.115758	2.06844	-0.501746	0.618153	0.615249	0.125509	0.592671
P14550	0.50019	-0.190228	3.50649	0.00108045	0.151632	-0.831881	-0.724107	0.488675	-0.492505	0.0942269	-1.43097	-0.639772	-0.332385	-0.744024	-0.59075	-0.123088	-0.481057	-0.396846	-0.394596	-1.06537	-0.826676	0.373844	-0.549434	-0.375936	-0.234173	-0.361519	-0.607931	-0.15085	0.173048	0.268726	-0.249133	-0.647223	0.349126	0.416357	-0.219744	0.0104847	0.81807	-0.710607	0.0417431	0.00645928	0.464593	0.398813	-0.325824	-0.168236	0.248859	1.0806
O95336	0.498748	-0.11386	4.33358	8.73028e-05	0.0737045	1.29918	-0.242251	-0.237411	-0.163078	-0.0327853	-1.58819	-0.663681	0.0194683	-0.800862	0.204411	0.0686504	-0.143476	-0.399693	0.0173523	-0.928558	-0.20154	-0.760837	-0.435925	-0.367969	-0.0946487	-0.513656	0.082301	0.226402	0.550272	-0.10123	0.0776586	0.169963	0.0370031	0.480717	-0.314435	0.328772	0.0450137	0.0256578	0.0375426	0.138219	0.595748	0.588758	0.194142	-0.326407	0.169208	-0.295029
Q9NT62	0.496473	-0.05093	3.89237	0.000342504	0.13028	0.139437	-0.431849	0.321174	-0.0385141	0.148551	-0.459618	-0.873569	-0.0874961	-0.451122	-0.20064	-0.470981	-0.943865	0.131911	-0.174673	-0.319341	-0.429379	-0.180861	-0.427135	-0.370266	0.0526022	-0.778257	0.592456	0.346196	0.968145	-0.257502	0.52611	-0.644145	0.257957	0.210617	-0.0207992	-0.1967	0.0346723	-0.424386	1.19675	0.411818	0.284033	0.158844	0.0639335	0.701153	-0.301683	0.0386557
P29401	0.493987	-0.15128	3.16256	0.00287522	0.219077	-1.654	0.0924495	-0.262582	-0.399437	0.181685	-1.52708	0.52431	-0.177309	-0.445993	-0.0776718	-0.597725	-0.718224	0.461467	0.0640967	-0.603836	-1.08129	-0.412653	-1.6203	-0.419984	-0.208182	-0.737205	0.796485	0.494616	0.395923	0.00195272	-0.0845296	0.566145	-0.412733	-0.235162	-0.840082	0.0326226	0.706271	0.54997	-0.160385	0.388427	0.465778	-0.304792	-0.0748083	-0.191248	0.0908169	-0.270984
P55268	0.491832	-0.0716024	3.33032	0.00179418	0.196204	-1.25871	-0.14648	0.392461	-0.185185	0.290707	-0.6999	-0.22636	-0.411907	-0.180621	-0.133956	0.00505089	-0.0455838	-0.440254	-0.240102	-0.900369	-0.887782	-0.733319	-0.806881	-0.549731	-0.165508	-0.284646	0.435548	0.185405	0.62447	1.35507	-0.594315	0.290937	-0.162217	0.0213248	0.0972059	0.981451	-0.677297	0.474389	-0.525826	0.728948	0.132677	-0.465901	0.751861	-0.534359	0.434352	-0.0674492
Q99497	0.486875	0.0300913	3.11165	0.00330991	0.219077	-1.77165	0.596971	-0.109667	-0.267915	0.86426	-0.932515	-0.479662	-0.203262	-0.114202	0.169731	-0.0150997	0.498331	-0.11545	-0.0421926	-0.747789	-0.856862	-0.861212	-1.05888	-0.307717	-0.106465	-0.177325	0.568418	0.771181	0.0246298	1.53167	-0.0918432	0.695766	0.0538458	0.710319	0.198984	0.799971	-0.497385	0.116807	0.459441	-0.170621	0.247152	-0.0209366	-0.145434	-0.56064	0.483348	0.295901
Q12765	0.478273	-0.199888	2.74204	0.00887928	0.299011	-2.59012	-0.034041	0.172074	-0.652028	-0.0230354	-2.00568	-0.843777	-0.347037	-0.938034	0.473724	-0.940228	0.817134	0.825818	0.00310556	-0.435997	-1.11574	-1.02756	-0.812632	-0.504845	-0.755852	-0.635847	-0.434145	0.967065	0.280949	-0.378636	-0.655616	0.446018	-0.092326	-0.376229	0.32608	0.198393	-0.0835141	0.301319	-0.294346	0.442446	0.352196	0.185111	0.273457	-0.159879	-0.118882	-0.39449
P22570	0.476356	0.0191111	2.9785	0.00475761	0.24538	-2.07394	-0.51621	0.107802	-0.463993	-0.526177	-0.481678	0.556607	-0.423926	0.194434	-0.177201	-0.248869	-0.0836463	-0.591373	-0.143238	-0.529916	-0.344536	-0.120942	0.0568164	0.169394	-0.527305	-0.287379	-0.733328	0.984081	-0.372592	-0.154749	0.444072	0.575818	-0.0233425	0.451011	-0.19721	0.202004	-0.106468	0.000641574	0.00447457	-0.401946	0.0251716	-0.229365	1.68707	0.860446	1.79543	0.334559
O94903	0.475673	-0.217519	3.78227	0.000477698	0.145363	-0.142325	-0.16091	0.207465	-0.388913	0.166091	-0.75632	-0.723102	-0.856148	-0.706318	-0.0859109	-0.115011	-0.196103	-0.931281	-0.706566	-0.89846	-1.14986	-0.261726	-0.980028	-0.469967	-0.236375	0.142319	-0.211471	-0.178229	1.0504	0.490675	-0.716075	0.160251	0.177864	-0.312124	-0.374335	-0.153907	0.250709	-0.265834	0.215779	0.0694983	-0.00253671	0.00845817	-0.10941	0.369461	0.181147	-0.243977
Q9NRV9	0.471808	-0.0242524	3.5015	0.00109626	0.151632	-0.844127	-0.46309	0.697161	-0.0950943	-0.258983	-0.410308	0.405544	0.150774	-0.161781	-0.417842	-0.754203	-0.067845	-0.316578	0.0648246	-0.226933	-1.28533	-0.172498	-0.92924	-0.203551	-0.810915	0.0527695	0.745448	-0.069378	0.0650399	-0.0717877	-0.685317	0.486321	0.198216	-0.245319	0.567382	0.425641	0.658434	0.428344	0.357424	0.105411	0.996708	0.261633	0.22559	-0.393398	0.0658304	0.110803
O43491	0.454236	-0.139368	2.74062	0.00891195	0.299011	-2.59314	-0.54588	0.98502	-0.512903	-0.552522	0.248909	-0.344958	-1.16238	-0.457723	-0.39505	-0.357226	0.223202	-0.624135	-0.698725	-0.683413	-1.28825	-0.198055	-1.45609	0.43077	-0.307932	0.367627	-0.222601	0.36737	-0.423258	-0.403592	-0.226517	0.0271805	1.30686	-0.136433	0.610026	0.362503	0.188961	0.1537	-0.373034	-0.292316	0.115153	0.0576361	0.883221	0.381021	-0.105422	-0.515454
P62937	0.452019	-0.120152	2.83273	0.0070118	0.286606	-2.3954	-0.21504	-0.232404	0.277116	-0.0822321	-1.40929	0.27574	-0.604449	-1.15419	0.288204	-0.648447	-0.322768	0.46075	0.0751131	-0.0406202	-1.36037	-0.0143137	-1.56461	-0.442719	-0.0769156	-0.131769	0.415063	0.494142	0.65544	-0.299898	0.0270789	0.0350449	-0.224991	-0.770782	-0.480316	0.166502	0.0847275	0.159518	-0.316852	0.338588	1.02221	0.504185	0.12349	0.110436	0.129216	-0.0556439
P31937	0.434146	-0.16256	2.86054	0.00651671	0.283291	-2.33486	-0.384017	0.50526	-0.662676	-0.534519	-0.624068	0.0347377	-0.878572	-0.474376	-0.635173	-0.0522445	-0.151844	-0.378643	-0.344992	-0.541943	-0.471301	0.0696272	-0.136774	-1.11357	-0.897472	0.0798982	-0.723253	0.332965	1.31421	-0.569097	0.111781	-0.00909303	-0.0185589	0.258653	0.524085	0.74769	-0.847556	-0.00791708	0.177835	-0.0747717	-0.343155	-0.317004	0.000466972	-0.835971	0.67137	0.697583
Q13510	0.399123	-0.0562393	2.80732	0.0074944	0.286606	-2.45037	-0.202511	0.130245	-0.829575	-0.581101	-0.168911	0.182205	-0.489847	-0.764479	-0.166695	-0.655319	0.112735	-0.107618	-0.217717	-0.539762	-0.468858	0.431312	-0.796915	0.0964702	-0.254692	0.175013	-0.357495	0.078613	-0.357294	0.229032	-0.430974	0.345793	0.482093	-0.537697	0.397011	1.09605	1.56284	0.11953	-0.257018	-0.0463901	0.209731	-0.1275	0.0943865	-0.410788	0.585088	0.191429
P35237	0.383003	-0.038296	3.1753	0.00277518	0.219077	-1.62438	-0.115581	0.937481	-0.410988	-0.473551	-0.547179	-0.0514346	-0.563591	-0.951638	-0.460511	-0.0476649	-0.0697633	-0.524559	-0.144735	-0.921786	-0.248206	0.196726	-0.176583	-0.20022	0.132698	0.0451368	0.299025	0.17328	0.380951	-0.0856462	-0.159413	0.433568	0.14013	-0.49735	0.159564	0.669022	0.486575	-0.267299	0.540197	0.345416	0.0517589	0.0741085	-0.23788	-0.0504331	0.750019	-0.141484
Q96CX2	0.364862	-0.0260828	2.86057	0.00651618	0.283291	-2.33479	0.313452	0.321442	-0.190506	-0.256796	-0.342178	-0.15867	-0.556494	-0.794363	0.345285	-0.30851	0.225576	-0.536363	-0.445159	-0.555214	-0.363705	-0.504079	-0.322967	-0.271741	0.0776578	0.153053	-0.167262	0.898633	-0.39526	0.284659	-0.41201	-0.0306949	0.709365	-0.388665	0.605152	0.521664	0.469853	0.315733	-0.01748	-0.207408	0.538194	0.298051	0.771613	-0.681112	0.282545	-0.268605
Q66K74	0.360289	-0.151652	2.98143	0.00472012	0.24538	-2.06736	-0.0339892	0.135929	-0.275865	0.1112	-0.782264	-0.502447	0.598044	-0.630279	-0.435971	-0.425342	-0.342424	-0.292219	-0.090175	-0.631637	-0.396071	-0.205283	-0.549714	-0.742557	-0.364784	-0.780088	0.226267	-0.00589819	-0.135993	0.331515	0.691617	0.0906632	-0.103659	0.134121	0.0251072	0.246503	0.117889	-0.116801	0.535402	-0.61952	-0.694022	0.434246	-0.2799	-0.558295	0.68603	-0.435424
P25786	0.360056	-0.0767125	3.62371	0.000766155	0.151632	-0.541794	0.0600531	-0.154544	0.109432	0.0347787	-0.615346	-0.0125951	-0.616087	-0.210189	-0.105125	-0.65837	-0.112729	0.00664884	-0.456273	-0.375292	-0.641723	-0.166021	-0.81456	0.171912	-0.368242	-0.210537	0.0729745	-0.162787	0.0479807	0.267779	0.281214	-0.370446	0.0852135	-0.31279	-0.233045	-0.230122	0.00178468	-0.214443	0.567628	0.108376	0.668481	0.474032	0.176642	0.322848	-0.017981	0.53297
Q9UBW8	0.356642	-0.123587	2.75415	0.00860576	0.299011	-2.56436	-0.391933	0.862858	-0.481454	-0.277391	-0.806672	-0.138436	-0.651324	-0.629029	-0.276624	-0.381574	0.0880587	-0.241642	-0.0881835	-0.527802	-0.567574	-0.0121345	-0.597263	0.0492045	-0.836216	-0.133022	-0.683567	0.191571	-0.456571	-0.0739068	-0.0470965	-0.0891412	0.305003	-0.286375	0.114356	-0.152116	0.775765	-0.43994	0.0595636	1.14379	0.278365	0.324336	-0.458362	0.3471	0.188981	0.0529309
Q9BZ67	0.351017	-0.00345438	3.32814	0.00180536	0.196204	-1.26393	0.475503	-0.0326904	-0.831645	-0.537287	-0.653221	-0.56865	0.0580994	0.0574822	0.033989	0.256463	0.287732	-0.362697	-0.395474	-0.938747	-0.164797	-0.406756	-0.265397	-0.0744683	0.365511	0.117795	0.0427473	0.148702	-0.0208805	0.311886	0.0201998	0.4126	0.115226	0.288104	-0.0858573	-0.341002	0.520111	0.295027	0.0818154	0.0171303	0.461044	-0.0481173	0.292169	0.404343	0.149667	0.376165
P31153	0.350342	-0.0867554	3.07761	0.00363433	0.219077	-1.84968	0.237427	-0.0554365	0.132452	0.366271	-1.15458	-0.0469837	-0.631749	-0.130871	0.0494083	-0.00327347	-0.116712	-0.292507	-0.105126	-0.133402	-1.11475	-0.215843	-1.17608	-0.194204	-0.254958	-0.397605	0.140618	0.25528	0.241262	0.462919	-0.162459	-0.301774	0.00817451	0.0420954	-0.166703	0.134359	-0.209038	0.00448266	0.0102926	-0.125897	0.288397	0.418329	0.161756	0.606896	0.0846301	-0.125309
P36915	0.340487	0.0271099	2.79115	0.00781739	0.286606	-2.48519	0.296829	0.287796	-0.396565	0.204866	-0.889735	-0.584616	-0.0447716	-0.0255046	0.199728	-0.286739	-0.184592	0.0186454	-0.318703	-0.0202367	-0.430976	-0.743208	-0.293597	0.263988	0.109264	-0.0245447	1.00291	-0.0649006	0.03477	0.866348	-0.0338975	0.687575	-0.51847	0.233908	-0.0822521	0.12288	-0.245507	-0.17798	0.0467978	0.805539	0.181428	-0.0611435	-0.0488764	0.218776	0.809652	0.169506
Q13618	0.340235	0.0674036	2.81992	0.00725138	0.286606	-2.42316	-0.219951	-0.215447	-0.106226	-0.00623633	-0.414541	-0.133184	0.33301	0.209639	0.601715	-0.225375	0.0378376	0.0721201	-0.144424	0.0647301	-0.180762	-0.309676	-0.295495	-0.538837	-0.349257	-0.233921	0.600284	0.649649	0.898958	-0.267347	-0.251643	-0.00422644	0.783893	0.595499	-0.41554	0.317339	-0.0388788	-0.106044	0.020806	1.05948	0.225331	0.922447	-0.0266832	-0.244747	0.275228	-0.243383
P46781	0.337756	-0.288369	2.73776	0.00897797	0.299011	-2.59921	-0.541899	0.124448	-0.563654	-0.123446	-0.411159	-0.905403	0.0746822	0.0326648	-0.314702	-0.519211	-0.830676	0.15507	-0.731343	-0.731588	-0.92912	-0.102924	-1.42719	-0.261851	-0.812255	-0.325395	0.192132	0.0655274	0.479068	-0.385735	-0.480106	-0.799054	-0.273285	-0.198623	-0.560478	-0.0816353	-0.25846	-0.389733	-0.0354895	-0.131367	-0.180775	0.266891	-0.175067	0.724718	0.0161208	-0.18447
P50402	0.335569	-0.165102	2.88391	0.00612608	0.278234	-2.28369	-0.553286	0.531541	-0.76886	-0.280969	-0.402714	-0.0123667	-0.0999001	-0.0570641	-0.147421	-0.588179	-0.294212	-0.848765	-0.66553	0.362863	-0.336687	-0.772523	-0.0931092	-0.512177	-0.804536	-0.313841	-0.126649	-0.307272	0.329315	-0.0646615	-0.54914	0.382958	-0.135974	0.0635288	0.264041	0.227964	-0.16025	-0.583397	0.129639	-0.066707	0.039011	-0.185725	0.231973	0.0521776	0.920933	-0.408116
Q9Y5S2	0.303191	0.122243	2.81264	0.00739086	0.286606	-2.43889	-0.10987	0.414975	-0.821437	0.181097	-0.169724	0.653698	0.271731	-0.236215	-0.396982	0.495013	-0.30314	0.29078	-0.527847	-0.137971	-0.118409	0.00190949	0.114045	-0.0791266	-0.0302599	-0.0793168	0.326049	0.306352	0.44628	0.022509	0.270632	0.211903	0.423009	0.0336235	-0.101488	0.0097863	0.826289	0.379127	-0.232585	0.46597	0.317365	0.222603	0.80554	0.421142	0.646399	-0.323743
P16152	0.302653	-0.0718282	2.84528	0.00678427	0.286606	-2.36814	-0.339351	0.543722	-0.17711	-0.0686413	-0.840806	-0.525813	-0.605781	-0.252637	-0.0470387	0.0926177	0.208874	-0.110167	0.150475	-0.505144	-0.509237	-0.314373	-0.685917	-0.518356	-0.0445637	0.0861514	-0.122434	0.262217	0.36434	0.175117	-0.389919	0.0797158	0.182653	-0.0732684	0.393239	0.165729	0.111335	0.298472	0.166021	-0.081419	0.117219	-0.123004	-0.0258115	-0.719744	0.0689689	0.74054
P09960	0.275969	-0.0640758	2.76237	0.00842441	0.299011	-2.54682	-0.215791	0.149094	-0.274511	-0.0522947	-0.417363	-0.110035	-0.340513	-0.756475	-0.207357	-0.0791113	-0.207542	-0.507316	0.566051	-0.611872	-0.246885	0.0174517	-0.184013	-0.128423	0.185353	-0.619649	0.384264	-0.0320448	0.0677309	0.427561	0.048525	0.092403	0.422347	-0.204846	0.0307772	0.464158	0.613856	-0.533278	0.213499	-0.119302	-0.156342	-0.275669	-0.205401	-0.227831	0.192614	0.275149
O43488	0.258595	-0.153259	2.8279	0.00710129	0.286606	-2.40588	-0.33975	0.476701	-0.258952	0.227538	-0.393232	-0.508483	-0.642286	-0.621386	-0.146143	-0.658192	0.0874808	-0.296305	-0.301838	-0.447967	-0.444848	-0.0226629	-0.318602	-0.487597	-0.223406	-0.331202	0.17979	0.129449	-0.0355923	0.392695	-0.402416	-0.0254752	0.473352	0.178083	0.0979649	-0.0230745	-0.118519	-0.165024	-0.0934585	-0.216641	-0.0817439	-0.15506	0.000176255	-0.530159	0.22318	-0.306765
Q07812	0.255024	0.127174	2.73034	0.00915111	0.299011	-2.61492	0.0848742	-0.143763	0.0425761	-0.0836224	-0.105379	-0.373828	-0.0243213	-0.200494	0.307624	-0.0865843	0.466765	0.509081	0.0283702	-0.226121	-0.00651391	-0.069045	-0.750121	0.436184	-0.0276769	0.21523	0.16838	0.342685	-0.114223	0.416699	0.0911442	0.34243	0.879586	0.214137	0.232268	0.557209	-0.0123349	0.101017	0.512845	0.297361	0.258041	-0.104476	0.0441404	0.68586	0.0280359	0.152902
O43837	-0.250706	0.212805	-2.72807	0.00920493	0.299011	-2.61974	0.196471	0.352429	0.694321	0.00949482	0.200647	0.0805091	0.0510092	0.508313	0.934982	0.658475	0.595615	0.0814022	0.732893	0.224649	0.184537	0.436524	0.248081	0.108043	0.224563	0.240201	-0.237266	0.192232	-0.228603	0.315882	0.429504	0.247275	0.00783272	0.250835	0.276552	0.145397	-0.348741	0.042304	0.0243899	0.160743	-0.0248768	0.101984	0.242036	-0.281688	-0.333784	0.76704
Q96T58	-0.260105	0.151731	-2.95338	0.00509003	0.253918	-2.13005	0.41302	-0.111634	0.355944	0.271981	0.50767	-0.270023	0.147215	0.247552	0.630955	0.474922	0.525065	0.162342	0.289466	0.562776	0.588827	0.203019	0.453251	0.0807753	0.0864237	0.0161227	-0.342362	0.165933	-0.115425	0.572937	0.196037	0.143161	0.108178	0.134684	0.355407	-0.109023	-0.421384	0.164294	0.0861976	-0.439608	-0.0495754	-0.226831	0.406	-0.143654	-0.163368	0.111969
O75976	-0.262876	0.141058	-2.8332	0.00700314	0.286606	-2.39438	0.259229	-0.153532	0.186989	0.183204	0.0613187	0.0987194	0.236449	0.121974	0.360784	0.492071	0.400085	0.94003	0.255811	0.232805	0.191161	0.374874	0.0164143	0.287527	0.441181	0.462833	0.144135	-0.309851	-0.6153	0.0884045	0.0258957	0.176138	-0.0660427	0.1159	-0.060786	-0.0021458	-0.464246	0.705051	0.329729	0.212097	-0.0919232	-0.179237	-0.0408215	0.0537926	-0.389427	0.561043
O94804	-0.285246	0.137801	-2.961	0.00498697	0.252923	-2.11306	-0.409506	-0.151758	0.206669	0.0721487	0.855102	0.562289	0.375343	-0.0738819	0.389604	0.212254	0.321989	0.182849	0.565488	0.212373	0.779353	0.169937	0.277676	0.425795	0.0667049	0.568043	-0.283159	-0.1	0.0312562	-0.391916	-0.185812	-0.0211766	0.302455	-0.151101	0.0231377	-0.436204	0.30421	0.395883	0.179688	0.372984	-0.441481	0.167516	0.189503	-0.278738	-0.0191824	0.245689
Q9NPA0	-0.336752	0.140111	-3.14174	0.00304602	0.219077	-1.70224	0.603661	-0.068154	0.152999	0.173345	0.283752	0.125332	0.809536	0.044704	0.190142	0.319041	0.510379	0.127902	0.189062	0.521847	0.487814	1.1138	0.936814	0.200181	-0.00981524	-0.542591	-0.295797	-0.257223	-0.169867	0.109321	0.112493	0.444383	-0.460165	0.101191	0.0955361	0.195553	-0.186526	0.0744755	0.115955	-0.203441	0.0153862	-0.675943	0.275986	0.24719	-0.261517	0.157709
Q96DI7	-0.349284	0.0858625	-3.21798	0.00246358	0.219077	-1.52468	0.277159	0.347535	0.0998053	0.189068	0.947222	1.10426	0.279101	-0.103269	0.185169	-0.113386	-0.520271	0.200642	-0.129537	1.03781	0.311126	-0.189961	0.201616	0.0621829	0.376704	0.647113	0.0513519	0.268971	0.265296	-0.257101	-0.272425	-0.114929	-0.0481384	-0.0378329	-0.223101	-0.339851	-0.45662	-0.0250039	-0.209726	0.320219	-0.434509	-0.16167	0.220159	-0.0984949	-0.0509865	-0.171198
O15460	-0.379999	-0.0274167	-2.79335	0.00777264	0.286606	-2.48045	0.229231	-0.421976	0.124722	0.0190515	0.0451888	-0.185445	0.191419	0.068911	1.49827	0.27767	0.352645	0.71029	0.528185	-0.282603	-0.176826	-0.507037	-0.298854	0.678852	0.125813	0.274146	-0.566882	-0.776271	-0.723475	0.0397063	0.160543	-0.108302	0.112094	-0.169218	0.0532502	-0.32768	0.0354317	0.320931	-0.654697	0.289606	0.132351	-1.04504	-0.457267	-0.123401	-0.660111	0.120115
Q9Y6Y8	-0.416555	0.15966	-2.71152	0.00960472	0.301311	-2.65469	0.0189319	0.069543	0.202708	-0.130874	0.893649	0.552677	0.441804	0.00242918	0.0835931	0.506153	0.437447	0.0940177	0.399867	0.765032	0.634467	1.9903	0.685842	-0.0359395	-0.192618	-0.0602749	0.0860156	-1.30368	-0.521813	0.120119	0.238245	-0.602253	-0.368819	0.109473	-0.0853955	0.0902093	0.188914	-0.00161747	0.286585	-0.215391	0.524013	-0.943409	0.0474017	0.590784	0.547204	0.241065
P26358	-0.498163	0.148889	-3.53347	0.000998683	0.151632	-0.765523	0.609792	-0.214549	0.351462	0.744954	0.597375	1.09038	0.231365	1.06907	1.11182	0.272684	0.103452	0.59796	-0.250666	1.81712	0.0943003	-0.41447	0.200314	0.146673	-0.0339036	-0.165715	0.308145	-0.223449	-0.0329848	-0.050745	-0.236382	0.203139	-0.209946	0.382233	-0.469771	0.159568	-0.0876708	0.126218	0.110752	-0.11953	-0.436977	-0.250862	-0.147778	0.189026	-0.338551	-0.878284
Q86VB7	-0.51213	0.148493	-2.75162	0.00866225	0.299011	-2.56975	0.150487	0.152765	0.00571453	-0.123302	2.40107	0.463396	0.345112	0.0761087	0.0491894	0.5505	0.323591	-0.0801963	0.250971	0.131373	0.558583	-0.0533548	0.453318	1.52125	0.264566	0.650015	-0.0196312	-1.59313	-1.40642	0.555064	-0.0944905	0.284489	-0.98763	0.00213832	0.0525515	-0.839042	0.286241	0.0113643	0.446839	0.0257568	0.00687884	0.198213	0.147433	-0.0551761	0.0542632	0.772835
P41218	-0.544568	-0.0496227	-3.34627	0.00171448	0.196204	-1.22054	0.705959	-0.529229	0.369658	-0.346204	1.23978	-0.187122	-0.285238	-0.427859	0.173494	0.22323	0.0467159	-0.272514	1.56439	-0.241379	0.490608	0.176642	0.291243	0.890076	0.092512	0.47846	-0.707013	-0.749614	-0.739119	0.172202	-0.143043	0.447885	-0.314985	-0.705705	-0.397724	-0.672423	-0.0882208	0.24779	0.0304248	0.0210902	-1.02945	-0.493684	0.065955	-1.2181	-0.691373	0.526978
P02786	-0.557958	-0.0375024	-2.98168	0.00471698	0.24538	-2.06681	-0.181013	-0.0847756	0.349307	0.105174	-0.5243	-0.588398	0.937265	2.52351	0.798412	0.51494	0.817954	0.281091	0.328633	1.73691	-0.517608	-0.507486	-0.293301	-0.144499	-0.119942	-0.602347	-0.783936	0.0813022	-0.78678	-0.490257	-0.108923	-0.2223	0.161606	-0.218465	-0.15487	-0.694294	-0.268504	-0.186036	-0.487384	0.164433	-0.314677	-0.151658	-0.326372	-0.507139	-0.613667	-0.421705
Q9H4B7	-0.609729	0.242281	-4.30051	9.68841e-05	0.0737045	1.21077	0.302105	-0.00395552	0.519915	0.535785	0.227916	0.033011	0.0709583	1.5215	0.459226	0.517806	0.304451	0.315366	0.406776	0.945053	0.172847	-0.122931	0.546849	2.26253	0.346564	1.58114	-0.400839	0.065951	-0.0985411	-0.330302	-0.418744	-0.0426322	-0.00182846	-0.309795	0.149381	-0.209517	0.0211489	0.252372	-0.262403	0.422382	-0.15432	0.0973691	0.0291294	-0.0550795	-0.189681	0.184279
P18428	-0.70649	0.174386	-3.0706	0.0037047	0.219077	-1.86568	-0.511068	0.26272	0.315677	-0.695452	0.776091	-0.501725	0.368409	0.391122	-0.0785616	2.28083	0.228407	-0.459189	2.92848	0.517831	1.55279	0.0796035	0.220801	0.844871	1.35509	0.675902	-0.740245	0.0938034	-0.569166	-0.473602	0.0453745	0.803049	0.905395	-0.516977	0.515266	-0.208995	-0.569349	-0.703669	-0.121072	0.732305	-0.251196	-0.521238	-0.999637	-0.207313	-0.461804	-0.3281
P16157	-0.743346	0.0360289	-2.90294	0.00582421	0.272663	-2.24183	0.291437	-0.796045	2.83653	-0.372641	0.752771	-0.269366	-0.433454	0.679481	-0.068256	0.303563	0.190319	-0.471002	0.1312	0.468177	0.800536	0.0676357	1.13552	2.59929	0.12275	0.185599	-1.09545	-0.615511	-0.673469	-0.385831	0.911233	-0.366279	-0.451753	-0.818622	-0.388119	-0.644718	-0.214416	0.270204	-0.906434	1.99115	-1.32126	-0.318237	-0.192902	-0.448688	-1.29251	0.248722
P04003	-0.757471	0.0715075	-3.09793	0.00343719	0.219077	-1.80315	-0.501096	-0.307825	-0.516949	-0.675696	0.648004	0.00889407	-0.0379504	-0.00852395	-0.0255697	3.11566	-0.0238295	-0.038454	2.39863	1.10569	0.421207	-0.550044	1.68397	0.230864	0.909244	1.16864	-0.051198	-1.11397	-1.03496	-0.782508	0.200031	0.504204	-0.198152	-0.712267	-0.363751	-0.728622	-0.0166043	-0.302609	-0.575711	0.95802	-0.252135	-0.752489	-0.731476	-0.198743	-0.0620022	0.0703843
P02549	-0.809675	0.09514	-3.08872	0.00352525	0.219077	-1.82426	0.336201	-0.340125	3.10701	-0.565493	1.29832	-0.175478	-0.615299	0.792039	0.0460596	0.513883	0.217438	-0.354917	-0.190241	0.554057	0.809828	0.294033	1.46126	2.58819	0.229526	-0.00674085	-0.912437	-0.493884	-0.841547	-0.0553709	1.10696	-0.427267	-0.470317	-0.667648	-0.418997	-0.335994	0.071847	-0.0163929	-1.02908	1.83222	-1.3878	-0.144299	-0.611106	-0.375003	-1.07123	0.0533959
P01011	-0.814813	-0.252107	-3.21358	0.00249409	0.219077	-1.53499	-0.647125	0.309832	-0.55792	-0.890327	-0.215714	-0.644935	-0.386865	-0.413706	-0.423539	1.79033	-0.257227	-0.0652186	3.09312	0.187477	-0.50829	0.29435	-0.0548458	0.586475	1.74173	0.168385	-1.28313	-1.00138	-1.701	-1.00731	-0.280628	0.248498	0.0930963	-1.06253	0.0972487	-0.93663	-0.718167	-0.674717	-1.04858	0.614069	-1.42345	-1.25017	-0.836908	0.0121951	-1.10082	0.070051
P61626	-0.895491	-0.39099	-3.06689	0.00374249	0.219077	-1.87414	0.690882	-0.015816	-0.883207	-1.04419	0.859541	-0.0988315	-1.29564	-0.982065	-0.949297	0.618863	-0.370208	-1.03153	1.3213	-0.949623	1.05773	1.0456	0.666525	0.995747	1.2462	0.253123	-1.97717	-1.46283	-1.86892	-0.833867	-0.568229	0.514051	-0.068793	-1.45554	-0.380994	-0.0439222	-0.789938	-0.853253	-0.974007	1.83346	-2.71868	-1.1569	-1.17085	-1.78932	-1.24726	0.238234
P11166	-0.963724	0.0230288	-4.32617	8.93669e-05	0.0737045	1.27934	0.4292	-0.355278	0.889303	-0.147564	0.332418	0.524623	2.0436	0.306845	-0.0865158	0.805255	-0.111721	-0.0529515	0.481705	0.861133	0.428851	0.884826	1.17752	1.21249	0.49106	-0.0169811	-1.36921	-0.456587	-0.996587	-0.055873	1.45755	0.138657	0.0509672	-0.932765	-0.318911	-0.483285	-0.996931	-0.886885	-1.42853	1.63721	-1.5166	-0.212324	-1.3143	0.084836	-0.806555	-0.770545
P02730	-0.983175	-0.0266206	-2.91708	0.00560908	0.267825	-2.21063	0.241201	-0.83894	3.5337	-0.422304	1.22753	-0.0451909	-0.563733	0.573411	-0.831827	0.541504	-0.314348	-0.601739	0.387285	0.597377	1.2441	0.397806	1.89473	2.41989	-0.168171	0.0270534	-2.05141	-0.413815	-0.816861	-0.399401	0.788594	-0.534462	-0.324576	-1.29669	-0.64984	-0.454684	-0.405258	-0.134197	-1.62631	3.07061	-2.15867	-0.247739	-0.68841	-0.847962	-1.41905	0.24597
P02788	-1.13584	-1.27926	-2.79998	0.00763942	0.286606	-2.46619	-0.460488	-0.49727	-0.481348	-0.877343	-2.42329	-0.785668	-2.06046	-1.83259	-1.64122	-1.05588	-1.42771	-1.00129	3.92675	-1.40628	-0.882361	0.623557	-0.514605	0.544154	-0.333626	-1.63985	-3.26714	-2.95576	-2.71776	-1.57869	-1.79878	0.958778	-2.0027	-2.21305	-1.36002	-2.69792	-3.33448	-0.818873	-1.74012	1.39149	-3.2204	-1.95432	-0.968436	-2.75322	-3.54152	-0.370594
P05164	-1.14335	-0.869053	-2.71802	0.00944579	0.300472	-2.64098	0.502544	-1.50951	-0.251682	-0.656509	-0.574465	-0.440908	-1.08617	-2.22211	-2.49386	-0.512885	-0.788688	-0.620849	3.67	-0.753745	-0.0895962	0.849362	0.127962	1.34482	0.058614	-0.499855	-2.93831	-1.20123	-1.82915	-0.240956	-2.61473	1.29279	-0.880025	-3.23738	-2.25969	-0.699669	-3.1384	-0.465688	-2.09433	2.01392	-3.24884	-1.3799	-0.607101	-2.61281	-2.67749	0.00443486
P08246	-1.18028	-0.79089	-2.77972	0.00805344	0.291746	-2.50972	-0.275093	-0.165977	-1.05563	-1.20026	-1.29847	0.0970181	-0.966025	-0.996057	-1.1412	0.934399	-0.722444	-0.964658	3.61857	-0.664714	-0.237457	0.575182	-0.0350408	1.2274	0.397502	-1.142	-3.73384	-1.43099	-1.37798	-0.665533	-0.788387	1.45226	-0.96473	-1.63158	-0.648416	-1.62296	-3.15095	-1.11294	-1.31101	2.82938	-4.16445	-1.57937	-1.26644	-2.87879	-3.15709	-0.416818
P02671	-1.34375	-0.381824	-3.12041	0.0032309	0.219077	-1.75147	-1.15823	-0.707639	-1.11148	-2.37425	0.840047	-0.448238	0.44155	-0.147862	-0.958632	3.35522	-0.520715	-2.11271	0.143029	0.759127	2.51825	-0.0121469	1.31009	2.85233	3.29404	-0.160785	-1.48136	-1.89719	-2.17838	-1.06185	0.700779	-0.585415	-0.90929	-1.79689	-0.455794	-2.07159	-0.619136	-1.42973	-1.77903	1.75093	-1.6437	-1.63845	-2.83555	-0.894959	-1.54182	1.2945
P02679	-1.43177	-0.786593	-3.04199	0.00400565	0.224596	-1.93077	-2.05758	-0.905004	-1.89509	-2.99863	0.134937	-1.08626	0.121722	-0.315299	-0.775205	3.67769	-0.654404	-2.80794	0.159337	0.312657	2.25807	-0.14937	1.11646	1.89364	3.27887	-0.722798	-1.87691	-2.6522	-3.19264	-1.81046	0.477218	-0.759957	-1.73384	-1.55205	-0.640022	-3.27037	-0.770862	-2.08274	-1.56431	1.72492	-2.06223	-2.19209	-3.05302	-1.33921	-2.10301	0.40426
P02675	-1.48956	-0.763638	-3.0975	0.00344129	0.219077	-1.80414	-2.19573	-0.999764	-1.84168	-2.74031	0.318555	-0.533618	-0.0206701	-0.646505	-1.08371	3.55591	-0.730222	-2.3724	0.108184	0.356077	2.25963	-0.208092	1.1848	2.25457	3.64842	-0.690591	-1.87743	-2.89203	-2.98622	-1.90604	0.173313	-0.194987	-1.80854	-2.01594	-0.766371	-3.12345	-0.617896	-1.60566	-1.92713	2.11457	-2.25225	-2.03749	-3.27185	-1.55859	-2.14284	0.528469

## Sheet: SupplementalTable2
	logFC_r1VSr0	AveExpr	t	P.Value	adj.P.Val	B	p7018_r0	p7010_r0	p7000_r0	p7033_r0	p7024_r0	p7036_r0	p7034_r0	p7008_r0	p7023_r0	p7053_r0	p7032_r0	p7020_r0	p7029_r0	p7031_r0	p7002_r1	p7048_r1	p7004_r1	p7028_r1	p7047_r1	p7054_r1
P02452	1.36918	-2.13617	2.10694	0.0464529	0.921924	-4.29216	-3.27613	-0.738272	-3.44955	-3.56271	-1.46065	-3.66073	-2.71789	-3.56137	-2.15692	0.0139568	-2.39622	-2.80509	-3.86802	-2.01735	2.62342	-2.49381	-2.89971	-1.01115	-2.58222	-0.703019
P35527	1.26932	0.326286	2.20024	0.0383069	0.921924	-4.25994	-0.143923	0.887329	0.0539268	1.27595	0.251919	1.3571	-0.0380917	-2.35089	-0.798408	0.540768	0.837113	-1.63932	-0.783261	-0.213366	0.700565	-0.710247	-0.225862	1.99443	1.2522	4.27779
P69905	1.16797	-0.106522	2.10106	0.0470146	0.921924	-4.29417	-0.765201	-0.259422	-0.0486462	0.493688	-0.62129	1.0829	-0.419236	-1.67389	0.690803	-1.48755	-0.685197	0.0119973	-1.15916	-1.5566	-0.726458	0.925204	3.82496	0.147597	1.80019	-1.70514
P00915	1.16524	0.0506852	2.27443	0.0327788	0.921924	-4.23396	-0.938125	-0.101078	-0.597466	0.636145	-0.378875	1.89515	0.518275	-1.09465	-0.392153	-1.05003	-0.466518	-0.355206	-1.1696	-0.690284	-0.125121	1.00014	4.07736	-0.205789	1.18698	-0.735448
P54687	1.11352	-0.198401	2.47505	0.021284	0.921924	-4.16243	0.467875	-1.83691	-0.483371	-0.879608	-0.358317	-0.688951	-0.569912	0.824128	-0.297022	-0.690609	-0.479022	-1.67171	-0.553818	-0.237158	-1.00574	0.58049	-0.611147	3.1304	-0.260033	1.6524
P02768	1.09597	-1.0798	2.25446	0.0341901	0.921924	-4.24098	-1.6333	-3.1712	-1.79355	-1.71584	0.420295	-1.36146	-1.69353	-1.17222	-0.345833	-1.69876	-2.17508	-1.13967	-1.44632	-0.793866	1.12853	2.04309	-1.44621	-0.372936	-1.25379	-1.97442
P02794	1.07391	-1.0482	2.68492	0.0133517	0.921924	-4.08623	-1.03883	-2.20761	-1.60836	-2.6031	-0.109962	-0.976426	-1.90188	-0.955389	-0.271572	-2.07466	-3.17509	-0.58206	-0.862348	-0.817893	1.07308	-0.410738	-0.668471	0.0718383	-0.295164	-1.54929
P80723	0.909511	-0.490274	2.17615	0.0402759	0.921924	-4.26831	-1.67083	1.04653	-1.87513	-1.65995	-1.26785	-1.21488	-0.256219	-0.587434	-0.665615	0.598615	0.792989	-1.81287	-0.83428	-1.27687	1.30286	-0.98098	-0.288141	0.809828	-0.128852	0.163592
Q9UI08	0.907133	-0.350292	2.54243	0.0183529	0.921924	-4.13809	-0.538763	0.400363	0.0308736	0.190227	-1.7487	-0.291528	-0.00606881	-1.05905	-1.31216	0.794463	-0.449083	-2.20602	-1.30573	-1.21288	0.938118	0.610108	0.181411	0.615479	-0.145449	-0.491459
O43768	0.902416	-0.18108	2.40221	0.0249388	0.921924	-4.18859	-0.50682	-1.02344	1.10199	-0.628364	-1.45782	-0.7241	-0.320898	-0.498726	0.403865	-0.165625	-0.276553	-1.03874	-0.287266	-0.902771	-0.673104	-0.643507	0.37843	2.66523	0.453525	0.523091
P22105	0.8806	-1.09999	2.16896	0.0408813	0.921924	-4.2708	-1.49979	-1.34568	-2.36657	-1.79122	0.0414354	-2.02645	-1.71622	-1.89421	-0.443873	-0.00429257	-1.79776	-0.853264	-2.0555	-1.34496	1.6267	-0.362572	-1.55101	-0.113511	-1.67115	-0.829865
P00738	0.85066	-0.49013	2.20123	0.038228	0.921924	-4.25959	-1.48303	-1.66475	-0.831592	-1.58388	0.569178	-1.36831	-0.684061	-1.3979	0.116601	-0.287437	-0.931301	-0.429128	-0.671244	0.21227	0.64837	2.13351	-1.26547	-0.203302	-0.243651	-0.437462
P02792	0.833027	-0.952536	2.5722	0.0171815	0.921924	-4.12729	-0.559323	-0.833471	-0.217509	-1.04176	-1.22939	-1.42439	-1.25093	-0.82992	-2.27706	-1.16175	-1.77318	-2.99475	-0.653446	-0.587338	0.0303211	-0.568448	-0.459526	-0.310862	0.521823	-1.42981
Q6VY07	0.818685	-0.0626622	4.25276	0.000310505	0.921924	-3.53138	-0.389524	-0.653676	0.101656	-0.391421	-0.672329	-0.219879	0.161347	-0.28037	-0.298619	-0.0566693	-0.592793	-0.988094	-0.168742	0.133365	0.681329	1.16769	-0.102391	0.957518	0.369664	-0.0113052
P02787	0.818458	-0.680216	2.15982	0.0416623	0.921924	-4.27396	-1.90096	-1.73388	-1.46264	-1.1934	0.496394	-1.16531	-0.582042	-0.734955	-0.660427	-0.502793	-1.2393	-1.02744	-1.20723	-0.0465685	0.838932	1.96302	-1.03269	-0.773451	-0.770261	-0.869321
P07858	0.815605	-0.225067	2.69517	0.0130466	0.921924	-4.08249	-0.442483	0.408198	0.47544	-0.570408	-0.146186	-0.438425	-0.925663	-0.317043	0.0674445	-0.236498	-1.18845	-1.2446	-1.04128	-0.976527	0.203421	0.108743	-1.03355	1.70827	0.472744	0.615503
P78417	0.776454	-0.549488	2.40101	0.0250037	0.921924	-4.18902	-1.38669	-1.86528	-0.601081	-1.44677	-1.10231	-1.42482	-1.66595	0.240089	-0.326668	0.568874	-0.947237	-0.767918	-0.406415	0.178238	0.128026	0.293332	0.575001	-0.27561	0.306695	-1.06326
Q96G03	0.769741	-0.382446	2.92222	0.00776058	0.921924	-3.99926	-0.849475	-1.34634	-0.334629	-1.12498	-0.0153678	-1.65639	-0.328838	-0.385717	-0.0588262	-0.383255	-1.52511	-0.400353	-0.186123	0.00825483	0.997469	0.0840517	-0.366103	-0.127824	-0.320747	0.671388
P30086	0.762939	-0.651621	2.27294	0.0328821	0.921924	-4.23448	-0.79852	-2.33055	-1.23468	-1.82699	0.0315271	-2.0544	-0.367292	-0.428234	-0.469808	-0.672116	-0.882872	0.00247815	-0.671919	-0.623666	0.71962	-0.558668	-0.292137	-0.0128168	-1.30022	0.738836
Q9HA64	0.749834	-0.399521	2.73445	0.011937	0.921924	-4.06812	-1.90227	-0.409036	-0.929557	-1.14152	-1.11393	-0.889668	-0.387542	-0.359792	-0.541857	0.478393	0.0422381	-1.03138	-0.100831	-0.455849	0.373322	-0.380712	0.249494	-0.260126	-0.389097	1.15929
O75347	0.73567	-0.244997	2.52491	0.0190763	0.921924	-4.14443	-0.797416	-1.16607	-0.0531578	-1.67287	-0.635606	-1.75884	-0.667839	-0.0758095	0.513329	0.222625	0.29772	0.0819027	-0.109176	-0.69856	0.0897378	0.118005	-0.145027	0.852972	0.622788	0.0813558
Q15582	0.729455	-0.174689	2.80004	0.0102808	0.921924	-4.04409	-0.856159	-0.0291782	-0.89192	-0.85828	0.3129	-0.977206	-0.259338	-1.0504	0.157747	0.136661	-0.684298	-0.446296	-0.696804	0.633216	0.910601	0.000957002	-0.369337	0.267124	0.000570033	1.20567
Q8NBJ7	0.706418	-0.237824	2.38938	0.0256399	0.921924	-4.19318	-1.3761	-0.0782372	-0.622284	-1.48593	-0.320215	-0.918412	-0.303902	-0.216733	-0.17249	1.04717	-0.497563	-0.591862	-0.206378	-0.553549	0.238402	0.0923489	-0.459314	0.353254	-0.31492	1.63024
P11047	0.687741	-0.180103	2.22836	0.0361186	0.921924	-4.25012	-0.985888	0.645338	-0.452807	-1.23462	-0.158787	-1.05289	-0.284258	-0.364813	-0.352214	0.0203962	-0.16152	-0.148892	-0.943453	0.0644464	1.10079	-0.226078	-0.918528	-0.169824	1.80201	0.219528
O75368	0.677562	-0.479132	2.11478	0.0457128	0.921924	-4.28947	-2.10317	-0.617695	-0.723191	-0.877484	-1.67694	-0.86536	-0.138879	0.475849	0.133461	0.20476	-0.33782	-1.868	-0.630659	-0.52848	0.549129	-0.228177	0.198993	0.477289	-0.792685	-0.233579
P48637	0.652407	-0.36412	2.38484	0.0258922	0.921924	-4.1948	-0.603372	-1.97021	-0.667708	-1.4548	-0.219234	-0.914488	0.117977	-0.180948	0.0949989	-0.274927	-1.1461	-0.716941	0.43456	-0.336591	0.135067	-0.0953731	0.139743	-0.0137701	-0.419909	0.809635
O75323	0.645331	-0.34902	2.46435	0.0217879	0.921924	-4.16629	-0.409477	-2.00458	-0.00506718	-0.799338	-0.0280355	-0.750194	-0.243389	-0.14589	-0.290468	-1.08104	-0.783025	-0.429117	-0.124815	-0.502234	0.252948	0.0808826	0.378565	-0.467025	-0.735615	1.10651
Q96AC1	0.644601	-0.152914	2.17792	0.0401277	0.921924	-4.26769	-1.43512	0.0123121	-0.907937	-0.875478	-0.0868201	-1.06218	-0.207231	0.131794	-0.431819	0.784235	-0.166453	-0.364337	-0.0354813	-0.203599	1.58217	-0.171826	-0.189786	0.0205607	1.06308	-0.514361
O43491	0.636218	-0.366486	2.57077	0.0172359	0.921924	-4.12781	-1.16238	0.248909	-0.54588	-1.28825	-0.357226	-1.45609	-0.198055	-0.552522	-0.39505	0.367627	-0.683413	-0.457723	-0.624135	-0.698725	0.98502	-0.307932	-0.512903	0.223202	0.43077	-0.344958
P00441	0.635649	-0.494016	2.26975	0.0331046	0.921924	-4.23561	-1.44297	-0.806319	-0.250917	-1.00032	-1.1768	-0.835855	-0.819576	0.518982	-0.670858	-0.829247	-0.98064	-0.65043	-0.116695	-0.524305	0.468637	-0.597986	1.30411	0.0315675	-0.379518	-1.12118
Q99541	0.613168	-0.00748937	2.62594	0.0152424	0.921924	-4.10775	-0.24771	-0.296985	-0.246604	-0.468827	0.139271	-0.452816	0.0639166	-0.611337	-0.262639	0.442096	-0.426411	-0.466849	-0.161167	0.315904	0.372608	0.00875852	0.418313	-0.0384569	1.96741	-0.198265
Q9BV20	0.611133	-0.548817	3.01361	0.00627349	0.921924	-3.96573	-0.786815	-1.80287	-1.13587	-0.916372	-0.672027	-1.05124	-0.533677	-0.149658	-0.869961	-0.500252	-0.749509	-0.0522476	-0.754304	-0.275405	0.292651	-0.122344	-0.292354	-0.509336	-0.408271	0.313506
P52888	0.609372	-0.453592	2.27059	0.0330456	0.921924	-4.23531	-0.0171203	-2.33885	-0.479123	-0.785962	-0.0361594	-1.29587	-0.988525	-0.433452	-0.136091	-0.878955	-1.10544	-0.514052	-0.151892	0.251842	-0.104637	0.262622	0.140258	-0.100046	-0.402782	0.0423978
P04040	0.603805	0.0500241	2.18237	0.0397588	0.921924	-4.26615	-0.683172	-0.10583	0.394979	-0.241093	-0.723228	0.2253	0.025931	-0.122431	-0.392155	-0.00473408	-0.117018	-0.138542	-0.477096	0.523446	0.26667	0.516803	2.33155	-0.42547	0.38984	-0.243271
P00568	0.587715	-0.261941	2.58771	0.0165992	0.921924	-4.12166	-0.907022	-1.03121	0.329178	-1.14964	-0.136377	-0.23555	0.087406	0.0468607	-0.335754	-1.04674	-0.776565	-0.696431	0.0976189	-0.381357	0.207234	0.38169	0.717042	-0.109361	0.297613	-0.597464
O76024	0.586983	-0.167946	2.91335	0.00792157	0.921924	-4.00252	0.0548983	-0.885843	-0.173428	-0.516886	-0.285251	-0.367355	-1.06307	-0.392449	0.00065138	-0.181293	-0.45702	-0.730197	-0.185103	0.365761	1.07192	0.640391	-0.212032	-0.0483834	-0.106035	0.111797
O75874	0.57666	-0.693651	2.43077	0.0234415	0.921924	-4.17836	-0.668234	-1.58989	-0.988042	-1.09566	-0.560263	-1.55869	0.277329	-0.637042	-1.19959	-1.1169	-0.9834	-0.306328	-0.801532	-0.904838	0.627126	-0.484706	-0.836139	-0.806403	0.0554975	-0.295311
Q9NVH0	0.572278	0.45189	2.11257	0.0459204	0.921924	-4.29023	0.182162	0.412127	0.736563	0.148278	0.701947	0.203168	0.0237542	-0.934065	0.530657	0.420915	0.150352	0.94552	0.514453	-0.11294	0.287422	0.312632	0.883212	0.967475	0.227115	2.43705
O00339	0.565607	-0.251322	2.35621	0.0275367	0.921924	-4.205	-0.503471	-0.401087	-1.55944	-0.617701	0.161687	-0.716448	-0.0778239	-0.64061	-0.49472	-0.115141	-0.315485	0.505622	-0.986806	-0.132627	1.08065	-0.00780586	-0.0238485	0.1578	-0.575271	0.236091
P13798	0.563774	-0.153014	2.75903	0.0112887	0.921924	-4.05912	-0.712735	-0.682833	0.147487	-0.949006	0.246056	-0.883462	-0.230508	0.192956	0.36004	-0.202848	-0.642765	-0.579736	-0.201366	-0.371332	0.0604042	0.352635	0.529886	0.805736	-0.024435	-0.274461
Q00577	0.559483	-0.307509	2.39916	0.0251038	0.921924	-4.18968	-0.774332	-1.20072	-1.14897	-0.277098	0.170732	-0.27784	0.0147463	-0.542559	-0.43609	0.137444	-0.641374	-0.538999	-0.59831	-0.541577	1.34713	0.00235314	-0.0759794	-0.46792	-0.445271	0.144457
Q13404	0.541202	-0.177481	2.71331	0.0125225	0.921924	-4.07585	-0.308219	-1.0597	-0.19334	-0.897502	-0.253849	-0.961604	-0.149238	0.0846702	0.475649	-0.428851	-0.793636	-0.240236	0.22393	-0.255858	-0.24128	0.451072	0.100863	0.217891	0.549268	0.130353
P24844	0.524255	-0.192975	2.24332	0.0350014	0.921924	-4.24489	-0.67569	-0.00850326	-0.579167	-0.310658	-0.361556	-0.284029	-0.147559	-0.401321	-0.650561	0.407559	-0.385192	-1.11604	-0.400402	0.00959233	1.5827	-0.322572	-0.300632	-0.257695	0.420537	-0.0783133
P04424	0.522151	-0.212092	2.66654	0.0139158	0.921924	-4.09294	-0.382859	-0.131336	-0.00521859	-1.35235	-0.322611	-1.05568	-0.389741	-0.192922	-0.17848	-0.325334	-0.691143	-0.450606	-0.0459058	0.361866	0.655555	-0.20905	0.0597378	-0.0796439	0.143057	0.350828
Q9Y4G6	0.508057	-0.26045	2.11779	0.0454311	0.921924	-4.28844	-0.686058	-0.520351	-0.613971	-1.11547	-0.784548	-0.854695	-0.442548	0.620924	-0.334935	0.104832	-0.551778	-0.46614	0.122159	-0.257561	0.591284	-0.0686914	-0.140019	-0.289295	1.13539	-0.657527
P50453	0.504786	-0.0129143	2.78325	0.0106828	0.921924	-4.05025	-0.662032	-0.30436	-0.372314	-0.041365	0.292846	-0.210813	0.404714	-0.709664	-0.181643	-0.00722624	0.00537252	-0.613668	-0.344543	0.443792	0.11281	0.316943	0.629308	0.0619514	0.884493	0.037111
P31947	0.493694	-0.28852	2.65231	0.0143681	0.921924	-4.09814	-0.515359	-0.479679	-0.734073	-0.262443	-0.931501	-0.629526	0.279608	-0.637334	-0.456408	-0.0619228	-0.436842	-0.937944	-0.24676	-0.0626044	0.717547	-0.309302	-0.493728	0.172546	-0.151772	0.407107
P25788	0.492549	-0.173046	2.89962	0.00817723	0.921924	-4.00756	-0.633825	-1.22634	-0.126212	-0.201532	-0.776167	-0.2477	0.212859	-0.224661	-0.278687	0.259035	-0.248027	-0.247081	-0.531212	-0.221805	0.379213	-0.110219	0.0819494	0.176242	0.327835	0.17541
Q14011	0.490459	-0.367902	2.21498	0.0371449	0.921924	-4.2548	-0.675518	-0.416402	-0.601345	-0.669348	-0.63728	-0.771039	-0.707135	-0.152509	0.152826	0.205863	-0.332713	-1.10499	-0.747859	-0.753113	0.725415	-0.786341	-0.261273	0.208695	-0.695252	0.661268
Q13057	0.486689	-0.24969	2.38472	0.0258989	0.921924	-4.19484	-0.466082	-1.16926	0.30249	-1.05422	-0.341051	-0.971384	-0.446859	-0.144362	-0.414118	-0.62287	-0.553997	-0.049436	0.222718	0.168671	0.600142	-0.0710877	0.209742	-0.0881472	0.109187	-0.213884
P49189	0.486371	-0.39375	2.21082	0.0374698	0.921924	-4.25625	-0.924973	-1.10549	-0.436659	-0.515247	-0.367969	-0.558038	0.668315	-0.00376722	-0.932977	-0.28224	-0.954526	-1.15873	-0.400034	-0.582926	0.736138	-0.377645	-0.0711884	-0.0949126	-0.357404	-0.154731
P05387	0.477302	0.0374871	2.22226	0.0365833	0.921924	-4.25226	-0.0818221	-0.0573674	-0.747627	0.2755	0.524603	0.387518	0.199022	-0.499848	-0.131018	-0.324972	0.161095	0.198179	-1.01288	-0.370235	1.07092	0.236139	-0.261419	0.433427	0.69612	0.0544006
O00401	0.476872	-0.168807	2.41632	0.0241884	0.921924	-4.18354	0.0148221	-1.17744	-0.397177	-0.202718	-0.287767	-0.20536	0.218323	-0.0971829	-0.519026	-0.612708	-0.411047	-0.430901	0.240903	-0.498885	0.341016	0.259975	-0.150887	-0.54629	0.126277	0.959926
Q99447	0.475398	-0.0866126	2.77594	0.0108622	0.921924	-4.05292	-0.366101	-0.370857	-0.434828	-0.662199	0.200493	-0.4216	-0.409202	-0.105395	-0.231583	0.666463	-0.61802	-0.159986	-0.276226	-0.0202035	0.039224	0.332381	-0.259783	0.697479	0.25582	0.411874
P63104	0.473136	-0.51761	2.30907	0.0304557	0.921924	-4.22173	-0.194563	-0.937455	-1.09022	-0.621603	-0.555942	-1.15176	-0.108701	-0.624365	-0.200268	-0.639057	-1.03047	-0.389002	-0.878575	-0.811735	0.722019	-0.31965	-0.59165	0.359157	-0.753397	-0.534969
P20618	0.469018	-0.0229519	2.42672	0.0236489	0.921924	-4.17981	-0.228116	-0.302238	-0.289146	0.000621492	0.0672351	0.0362741	0.420098	0.112097	-0.238867	-0.272911	-0.287225	-0.478345	-0.557813	-0.272867	1.20706	0.20711	0.0840873	0.894197	-0.10577	-0.454515
P28065	0.452575	-0.0731313	2.21451	0.0371815	0.921924	-4.25496	-0.237724	-0.772481	-0.336077	-0.0891408	-0.0487327	-0.209043	0.728162	-0.545792	-0.429713	0.632302	-0.623412	-0.514453	-0.535857	0.0573073	0.627837	0.21695	-0.184752	0.394625	-0.205589	0.612957
Q99436	0.451066	0.0961315	2.21206	0.0373726	0.921924	-4.25582	-0.170087	-0.556179	0.163061	-0.558065	-0.129837	-0.669421	0.816129	0.201557	0.0227063	-0.281323	0.644713	-0.257783	-0.0860791	0.311974	0.728898	0.44718	0.0342513	-0.121568	0.514127	0.868377
Q92747	0.44212	-0.220872	2.20502	0.0379267	0.921924	-4.25827	-0.512143	-0.410131	-0.00344959	-0.560092	-0.521265	-0.513218	-0.0440584	0.0155536	-0.696254	-0.210848	-0.504814	-0.585635	-0.163509	-0.239248	1.30019	0.232136	-0.285881	0.114085	-0.754809	-0.0740463
P63027	0.436917	-0.0688728	2.30357	0.0308145	0.921924	-4.22368	-0.229137	-0.274937	-0.236324	0.0761399	0.280135	0.276413	0.0882374	-0.548115	-0.307527	-0.643785	-0.545415	-0.339796	-0.691559	0.296397	1.0543	0.36002	-0.0515302	0.381954	-0.269445	-0.05348
Q9UNN5	0.436527	0.110358	2.38554	0.0258529	0.921924	-4.19455	-0.0119668	-0.156479	-0.192121	-0.143357	-0.399081	-0.138199	0.258363	0.351571	0.440943	-0.473144	0.405226	-0.158362	0.181089	-0.252883	-0.209285	0.34642	0.572275	1.31186	0.10025	0.374048
Q15126	0.433976	-0.525346	2.25252	0.0343304	0.921924	-4.24166	-0.911196	-0.9243	-1.60714	-0.750561	-0.505102	-0.561226	-0.206854	-0.667514	-0.182361	-0.38537	-0.231367	-0.910981	-0.771259	-0.562314	-0.0513052	-0.462871	-0.650659	0.262608	-0.694567	0.26742
Q9H0W9	0.431595	-0.208762	2.51651	0.0194327	0.921924	-4.14747	-0.277645	-0.609738	-0.629246	-0.336916	-0.608424	-0.403209	0.124328	0.42507	-0.502457	-0.327133	-0.366868	-0.346661	-0.212582	-0.663883	-0.160313	0.0242915	0.492334	0.562423	-0.569741	0.211131
Q9UKV8	0.41685	-0.0576764	2.50403	0.0199736	0.921924	-4.15198	0.477977	-0.02706	-0.105134	-0.486108	-0.00862912	-0.829532	-0.167246	-0.479672	0.223132	-0.470632	-0.146387	-0.068989	-0.38574	-0.0842194	0.63543	0.105246	-0.105292	0.460727	0.437778	-0.129176
P35237	0.408704	-0.229797	2.1872	0.0393614	0.921924	-4.26447	-0.563591	-0.547179	-0.115581	-0.248206	-0.0476649	-0.176583	0.196726	-0.473551	-0.460511	0.0451368	-0.921786	-0.951638	-0.524559	-0.144735	0.937481	0.132698	-0.410988	-0.0697633	-0.20022	-0.0514346
P28074	0.406955	0.082427	2.22562	0.0363267	0.921924	-4.25108	-0.306534	0.0685553	-0.0221124	-0.0741518	0.315483	-0.119029	-0.0406729	-0.0974584	0.239205	0.0566766	0.336372	-0.638628	0.449949	-0.722889	0.639515	-0.164178	0.0898386	0.210177	1.07183	0.356589
P04066	0.404107	-0.234692	2.5671	0.017377	0.921924	-4.12914	-0.380022	-0.651341	-0.377894	-0.845101	0.134568	-0.409297	-0.134571	-0.297705	-0.578578	0.11736	-0.78528	-0.290863	-0.152943	-0.331266	0.360291	0.307925	-0.547362	0.0658846	0.0749185	0.0274411
Q9H2G2	0.397428	-0.189277	2.18289	0.0397156	0.921924	-4.26597	0.749715	-0.585578	-0.813828	-0.552888	-0.10517	-0.611906	0.124324	-0.261132	-0.407468	-0.289455	-0.437613	-0.340177	-0.651341	-0.136558	0.403348	-0.307292	-0.0476264	0.0442724	-0.0253724	0.466203
P60900	0.39326	0.0043188	2.67318	0.0137096	0.921924	-4.09052	-0.241243	-0.398222	-0.160486	-0.141056	-0.217303	-0.23696	0.929655	-0.193212	-0.2587	-0.161502	0.0424469	-0.148303	-0.192795	-0.213547	0.394604	0.128807	0.265356	0.162646	0.386505	0.339686
P11532	0.385717	-0.0174406	2.31348	0.0301711	0.921924	-4.22017	0.0736831	-0.00393625	-0.431082	-0.193017	0.583226	-0.248045	0.0311988	-0.15265	-0.618465	0.32288	-0.275109	-0.38255	-0.467855	-0.102457	0.760923	-0.153576	0.466768	0.0375077	0.388026	0.0157164
P51617	0.374685	0.0451832	2.11041	0.0461242	0.921924	-4.29097	-0.0264989	-0.632109	-0.402954	0.116533	0.432691	-0.181544	-0.126252	-0.225382	0.371965	-0.165236	-0.0568826	0.209065	-0.273601	0.0190956	0.116719	0.0482887	0.132892	0.252294	0.00247371	1.29211
Q5VT52	0.364671	0.139514	2.34912	0.0279589	0.921924	-4.20753	-0.0745187	0.1818	0.208855	-0.199482	-0.426547	-0.360465	-0.184185	0.648926	-0.0380571	0.0867562	0.595956	0.0635797	0.0503597	-0.131401	0.428177	0.540952	0.274831	0.791413	0.269961	0.0633704
P55039	0.361627	-0.0145683	2.30836	0.0305021	0.921924	-4.22198	-0.360532	-0.204737	0.448553	-0.293034	-0.157322	-0.188757	0.00831794	-0.262622	8.32e-05	-0.650641	-0.308757	-0.51829	0.496685	0.268264	0.241509	0.530465	0.143844	0.282221	0.210822	0.022562
Q15436	0.359394	-0.00240008	2.44039	0.0229564	0.921924	-4.1749	-0.178112	0.141477	-0.178889	-0.0892911	-0.22897	-0.153527	0.149671	-0.238783	-0.0623319	0.0128595	0.00939182	-0.601345	0.0358079	-0.161014	0.577104	-0.291199	-0.216369	0.475127	0.715846	0.234545
Q96QR8	0.35826	-0.0947587	2.11939	0.0452825	0.921924	-4.28789	-0.736282	-0.250137	0.0857928	-0.323419	0.312432	-0.19549	0.123014	-0.313158	-0.870547	0.0058241	-0.300263	-0.126481	-0.270074	0.027476	0.660181	-0.275996	-0.0770655	0.51483	-0.0727981	0.186989
Q96KP4	0.348719	-0.259405	2.40327	0.0248816	0.921924	-4.18821	-0.515315	-0.662259	-0.56967	-0.648147	-0.101297	-0.413875	-0.208262	-0.0594904	-0.24732	-0.250906	-0.58601	-0.601706	-0.224194	-0.00784351	-0.214035	0.0221516	-0.0270086	0.622547	-0.11102	-0.384448
P22061	0.347473	-0.186468	2.2386	0.0353502	0.921924	-4.24654	-0.471075	-0.668825	-0.423419	-0.342918	0.238906	-0.222101	-0.222833	-0.476227	-0.315132	-0.294467	-0.314975	-0.2914	-0.670001	0.404525	0.327277	-0.295609	0.333181	0.303813	-0.128736	-0.199345
Q04206	0.339342	-0.165747	2.11164	0.0460081	0.921924	-4.29055	-0.449128	-0.43416	0.186011	-0.235827	-0.455881	-0.585748	-0.545032	-0.29894	-0.110272	0.155032	-0.197434	-0.480256	-0.193584	-0.100477	0.295766	0.0521336	-0.565429	0.643771	-0.301867	0.30638
P46926	0.334071	0.0538909	2.35399	0.0276683	0.921924	-4.20579	-0.478237	-0.068663	0.0859987	-0.149426	0.0520858	-0.244827	-0.110811	0.0546048	-0.132022	0.255111	0.427034	-0.0826913	0.12908	-0.385863	0.628153	-0.00527396	0.673261	0.288026	0.161059	-0.018782
Q9UBV8	0.306304	0.199782	2.11345	0.0458371	0.921924	-4.28993	0.091408	0.0500099	0.195422	-0.000716256	-0.16087	0.0651575	0.461321	0.277158	-0.363666	0.341635	-0.100804	0.0202223	0.393581	0.24062	1.00037	0.638673	0.226522	0.394164	0.135106	0.0903325
Q5JPH6	0.30564	-0.017044	2.21047	0.0374968	0.921924	-4.25637	0.0971374	-0.213804	-0.112115	-0.227613	-0.117106	-0.382583	-0.129464	-0.222256	0.315268	0.249191	0.154034	0.00306445	-0.185486	-0.750572	0.118377	0.413152	0.17619	0.226008	-0.0806708	0.328366
Q9UDY8	0.290222	-0.0617253	2.10688	0.0464582	0.921924	-4.29218	-0.20345	-0.229445	-0.260396	-0.161702	0.101928	-0.112571	-0.0638919	-0.179401	0.147366	-0.15111	0.259145	-0.0495557	-0.735636	-0.44437	0.144975	0.335684	-0.100969	0.0937049	0.507731	-0.132545
P61960	0.284417	0.193328	2.28343	0.0321598	0.921924	-4.23079	0.192453	0.0982214	0.120622	0.121367	0.222398	0.319547	0.380791	-0.0412258	-0.051791	0.123765	0.180886	-0.274957	-0.0558907	0.175857	0.469533	0.632026	0.140407	0.787937	0.231861	0.0927568
Q9P265	-0.243367	0.0726713	-2.13248	0.0440807	0.921924	-4.28339	0.167376	0.0281141	0.184564	0.117019	0.628747	0.162821	0.135027	0.0691345	-0.122463	-0.105007	0.197603	0.0874495	0.135352	0.353803	-0.150614	-0.219113	-0.0343929	-0.273403	0.0535052	0.0379024
Q460N5	-0.309612	0.379658	-2.32353	0.0295316	0.921924	-4.21661	0.144795	0.641961	1.03876	0.580546	0.493765	0.485189	0.444833	0.393079	0.896827	0.416043	0.259961	0.349818	0.412642	0.0573668	0.0945152	0.311383	0.351571	0.0904001	0.0775317	0.0521767
O00429	-0.318654	0.277933	-2.15834	0.0417899	0.921924	-4.27447	0.305908	0.273782	0.899254	0.614753	0.0496735	0.326794	0.777148	0.194253	0.13221	-0.166068	0.519633	0.23883	0.447668	0.61557	-0.0301436	-0.0203904	0.0705218	-0.262446	0.142762	0.428946
Q08378	-0.334929	0.0204351	-2.74375	0.0116876	0.921924	-4.06471	0.384996	-0.0435475	0.0960187	0.327989	0.335892	-0.067611	0.509612	-0.232414	0.222769	0.0670957	-0.175572	0.0999993	0.0149952	0.15257	-0.423686	-0.195955	-0.281383	-0.0635322	-0.0528096	-0.266725
P42224	-0.352993	0.0618544	-2.2554	0.0341226	0.921924	-4.24065	0.0663179	0.239536	0.0868546	0.331237	-0.0711121	0.494501	0.181286	-0.122986	0.095226	-0.0907611	-0.330949	0.879712	0.000789553	0.58888	-0.384471	-0.0078761	0.146877	-0.0773699	-0.320941	-0.467662
O95236	-0.363967	0.0892342	-2.12297	0.0449509	0.921924	-4.28666	0.0170632	0.427612	0.202545	0.725347	0.803396	-0.121443	-0.228096	0.0284349	0.0546052	0.853186	-0.215918	0.00501904	0.0101402	0.216049	-0.39721	-0.57605	0.126181	-0.0640948	-0.0245263	-0.0575571
P16435	-0.37128	0.191049	-2.26125	0.0337042	0.921924	-4.23859	0.523358	0.144402	0.749529	0.549152	0.999117	0.0901736	0.112241	-0.292733	0.158701	-0.105169	-0.0380583	0.726911	0.231646	0.384788	-0.25434	0.13298	-0.0353086	-0.18875	-0.110521	0.042857
O43592	-0.372817	-0.0444134	-2.13224	0.0441026	0.921924	-4.28348	0.105066	0.0151326	0.0293107	0.00544683	-0.155234	-0.0794443	-0.187571	-0.0769799	0.0649433	0.0884058	0.677135	0.555853	-0.342676	0.244657	-0.106842	-0.503621	-1.21322	0.15089	-0.141575	-0.0179408
O43278	-0.379704	0.13071	-2.60088	0.0161196	0.921924	-4.11687	0.356937	-0.0785024	0.479138	0.12174	0.0823028	0.0329561	0.489407	0.449057	0.363793	-0.348461	0.23664	0.57952	0.32202	0.338147	-0.545429	-0.414899	-0.0774201	-0.0869902	0.305159	0.00908083
Q14789	-0.382353	0.0663823	-2.3234	0.0295399	0.921924	-4.21666	0.883081	0.360769	0.304758	0.259573	0.0995079	0.46225	0.602953	-0.290675	-0.0219479	-0.12073	0.4544	0.00523293	-0.134863	-0.329078	-0.183797	-0.479827	-0.343753	-0.251791	-0.100506	0.152087
O95870	-0.391324	0.0989387	-2.8384	0.00941582	0.921924	-4.03002	-0.0812068	0.181169	0.170151	0.166275	0.410165	0.625214	0.448599	0.253346	0.153177	0.327845	-0.0808487	0.168705	-0.066363	0.352477	-0.119226	-0.151933	0.135352	-0.419782	-0.677888	0.183548
Q8TEX9	-0.392236	0.259658	-2.24843	0.0346269	0.921924	-4.24309	0.19027	0.655756	0.0427735	0.618089	0.732737	0.967729	0.545596	0.187582	0.712251	-0.233459	0.292212	0.0194415	0.180445	0.371177	-0.359376	0.358717	0.241968	0.3168	-0.126192	-0.521363
Q8TDN6	-0.395222	0.0953687	-2.12051	0.0451787	0.921924	-4.28751	0.244849	0.253556	-0.0945458	0.0990667	0.264104	0.127824	-0.168181	0.391634	0.0659224	-0.479145	0.630357	0.782972	0.259271	0.61741	-0.358326	-0.352418	0.484038	-0.0727258	-0.905905	0.117616
O95486	-0.404434	0.198218	-2.32586	0.0293849	0.921924	-4.21578	1.16537	0.117943	0.120052	0.681823	0.401835	0.509438	0.948088	-0.125184	0.363604	-0.078918	0.274565	-0.0896043	0.109225	0.0754304	-0.0596497	-0.0763947	-0.0613712	-0.396546	0.180198	-0.0955535
Q9Y4P3	-0.414205	-0.00839796	-2.43878	0.023037	0.921924	-4.17548	0.719126	-0.155556	0.28205	0.0888786	0.248536	-0.44576	-0.0154926	-0.223478	-0.187764	0.40492	-0.361528	0.601625	0.482864	0.183671	-0.25613	-0.0564495	-0.634507	-0.560119	-0.0140757	-0.268769
Q9UKM9	-0.417441	0.0692628	-2.20188	0.0381758	0.921924	-4.25937	0.267209	0.492643	0.518436	-0.0156215	-0.251786	0.333749	0.194696	0.335972	0.604449	-0.395824	0.158815	0.0211023	0.956691	-0.497599	-0.242168	-0.640902	0.133513	-0.522411	-0.309103	0.243396
O60506	-0.426099	0.0953854	-2.48847	0.0206678	0.921924	-4.1576	0.0880608	0.403336	-0.0861623	0.523395	-0.413945	0.635404	0.5442	0.124248	0.445245	-0.524112	0.465352	0.603569	0.0928937	0.223526	-0.180909	-0.439742	0.218525	-0.178836	-0.497072	-0.13927
Q9HCU5	-0.426279	0.0536027	-2.33924	0.0285567	0.921924	-4.21104	0.176434	0.179485	1.05948	0.105522	0.358695	0.175332	0.422908	-0.729124	0.62162	0.0849651	-0.00581323	0.290052	-0.398218	0.199477	-0.382341	-0.270121	-0.170888	-0.463264	-0.241533	0.059393
Q8TEM1	-0.428876	0.191743	-2.32118	0.0296798	0.921924	-4.21744	-0.0241791	0.303779	0.176996	0.642971	0.150463	0.362388	0.175202	0.32743	0.0849386	0.00196857	0.884392	0.802014	0.511242	0.086078	-0.778149	0.146823	0.507592	-0.558911	-0.380809	0.412635
Q9C040	-0.434661	0.183162	-2.29949	0.0310829	0.921924	-4.22512	0.686222	-0.0137716	1.36625	0.39644	0.373518	0.176099	0.256664	-0.133745	0.537677	-0.0209966	0.0899771	0.388145	0.079671	0.207695	-0.06737	-0.443437	0.162917	0.506771	-0.559454	-0.326033
Q86X29	-0.435622	0.102668	-2.66424	0.0139881	0.921924	-4.09378	0.382496	0.0805672	-0.197951	-0.0429561	0.290304	0.498229	0.445307	0.37924	0.598535	-0.120539	0.476639	0.389682	0.111763	-0.0243501	-0.454709	0.0262234	-0.604017	0.489709	-0.0429646	-0.627842
Q00688	-0.438845	0.126277	-2.74656	0.0116135	0.921924	-4.06369	0.701896	0.315141	0.22494	0.0621136	0.0308815	-0.109761	-0.181788	0.611206	0.405736	0.464804	0.391661	0.806365	0.297165	-0.409331	-0.110157	-0.0692651	-0.389137	-0.14018	0.0141696	-0.390919
O00139	-0.444534	0.334217	-2.192	0.0389703	0.921924	-4.2628	0.60108	0.866253	0.0926748	0.908345	0.270028	0.155304	-0.0827783	-0.109472	0.664903	0.70653	1.03267	0.744115	0.723922	-0.0275011	-0.0397297	-0.204237	0.510096	0.688837	-0.370751	-0.445955
Q9H078	-0.446947	-0.00656638	-2.2199	0.0367647	0.921924	-4.25308	0.0487346	0.366135	0.268853	-0.16837	0.545805	0.394466	0.309756	-0.204208	-0.521766	-0.774281	0.491632	1.05043	-0.0323729	0.0104297	-0.457354	-0.478418	0.0715621	-0.575707	-0.391971	-0.0846873
P20591	-0.451809	0.0941246	-2.08897	0.0481904	0.921924	-4.2983	0.290705	0.367453	0.201182	0.265523	0.242256	0.502729	-0.102085	-0.26458	0.515064	-0.0266369	-0.56329	1.36601	0.493224	-0.0722151	-0.47238	0.0225628	0.0972532	0.312898	-0.346026	-0.947157
Q8IXI1	-0.45464	0.0976345	-2.63123	0.015063	0.921924	-4.10582	-0.0305269	0.616312	0.470384	0.0652025	0.630713	0.345451	0.771792	-0.549164	0.069655	-0.099215	0.222602	0.410569	0.359428	-0.00683265	-0.518506	-0.44618	-0.340661	0.148206	0.221411	-0.387951
Q9Y5L0	-0.456636	0.157556	-2.68239	0.0134281	0.921924	-4.08716	0.122838	-0.0150897	0.467602	0.169676	0.460733	0.0913125	0.570952	0.123882	0.170385	0.171989	-0.0679498	1.36091	0.281986	0.214435	-0.426685	0.293685	0.0397	-0.371482	-0.163263	-0.34449
P62906	-0.461018	-0.0412876	-2.22541	0.0363428	0.921924	-4.25116	0.137552	0.722951	-0.450279	0.139993	0.376287	-0.246538	1.23498	0.0348251	0.0615466	-0.451195	-0.0380633	0.346897	-0.294118	-0.216586	0.0777037	-0.340767	-0.38824	-0.910047	-0.16316	-0.459491
Q8NI36	-0.464889	0.460562	-2.07357	0.0497245	0.921924	-4.30355	0.503311	0.320998	0.744675	0.135945	0.664917	0.110055	0.380913	1.25309	1.48039	-0.105137	0.322352	0.835052	1.51564	0.23819	-0.310789	0.0579723	0.607582	0.518768	0.0608296	-0.123525
Q7Z434	-0.470179	0.113368	-2.26619	0.0333543	0.921924	-4.23686	0.96455	0.517963	0.504329	0.0713635	0.487977	0.0539627	-0.150195	-0.0294705	0.495789	0.0917854	-0.0461749	0.659226	0.152235	-0.21144	-0.338684	-0.847371	-0.00905876	0.77802	-0.799783	-0.0776661
P05362	-0.474866	-0.0240049	-2.19239	0.0389387	0.921924	-4.26267	-0.146856	0.857586	0.193002	-0.340763	-0.0534905	0.492725	0.0487815	-0.183956	-0.0143119	0.694116	-0.265222	-0.49875	-0.178562	1.05407	-0.458872	0.00265766	-0.363364	-1.0901	-0.0383793	-0.190405
P51532	-0.476192	0.398914	-2.58761	0.016603	0.921924	-4.12169	0.728471	0.815524	0.823148	0.198546	0.562564	0.302191	0.3283	0.549831	1.04815	-0.237642	1.17403	0.364703	0.551222	0.37576	-0.288538	0.0160626	0.524237	-0.491278	0.28141	0.351585
Q13423	-0.478219	-0.0254119	-2.3164	0.0299841	0.921924	-4.21914	-0.243061	0.142755	-0.108639	0.320004	0.305597	0.898814	1.01871	-0.376973	0.0358161	-0.174242	0.180095	-0.417562	-0.0538395	0.125283	-0.959943	-0.323537	0.0594537	-0.68502	-0.479763	0.227818
Q8TDB6	-0.50009	0.343731	-2.57593	0.0170399	0.921924	-4.12594	0.606253	1.13192	0.863339	0.688552	0.952289	0.501082	0.300007	0.824466	-0.242657	0.0642498	-0.0964177	0.583817	0.538126	0.197586	0.345843	0.12307	0.358164	-0.657116	-0.229052	0.0210992
Q9H6V9	-0.518932	0.315223	-2.44487	0.0227337	0.921924	-4.1733	0.037456	0.623287	0.485412	0.400447	0.787639	0.439858	1.19706	-0.0226807	0.901667	-0.508279	0.730862	0.687992	0.024875	0.807041	0.00732085	0.150668	0.432181	-0.503705	0.254663	-0.629306
O95470	-0.527584	0.00830925	-2.17367	0.0404839	0.921924	-4.26917	1.05424	0.553265	1.31522	0.00412286	0.508017	0.256772	0.540033	-0.17872	-0.335379	-0.613179	-0.417724	-0.0405501	0.30219	-0.616119	-0.597434	-0.256755	-0.624591	-0.373119	0.0897942	-0.403893
Q14699	-0.537258	-0.266539	-2.08524	0.0485583	0.921924	-4.29958	-0.210151	0.692015	-0.494017	-0.0319857	-0.519364	0.178392	-0.086044	-0.0788888	-0.0735691	0.609268	-0.0902462	-0.656788	-0.233755	-0.479924	0.541523	-1.20131	-0.741908	-0.387442	-0.176549	-1.89003
P32455	-0.54304	0.0272378	-2.39598	0.025277	0.921924	-4.19082	-0.0406552	1.1035	0.385323	0.906861	-0.320062	0.843353	-0.152986	0.319897	0.216387	-0.193365	-0.562866	0.436692	-0.452584	0.172604	-0.206809	-0.34819	0.260746	-0.422905	-0.893454	-0.506729
Q15691	-0.552707	0.176309	-2.48311	0.0209119	0.921924	-4.15953	0.144692	0.182469	0.526988	0.5503	-0.231057	0.419656	0.262977	0.0207094	0.269959	-0.112438	1.71241	0.427469	0.940561	-0.324998	-0.0399345	-0.427453	-0.312066	-0.343271	0.357496	-0.498286
Q16204	-0.55275	0.0926946	-2.12245	0.044999	0.921924	-4.28684	-0.116109	0.188553	0.553705	0.458234	0.613939	1.93906	0.205739	0.422839	0.382656	-0.276927	-0.248687	0.443784	-0.433888	-0.513619	-0.773299	0.156825	-0.3013	0.0315203	-0.774908	-0.104222
O43660	-0.552966	0.150831	-2.10404	0.0467297	0.921924	-4.29315	0.282018	0.385937	-0.0833154	0.636816	1.45123	0.759994	0.671824	0.348303	-0.125689	-0.00430889	0.49444	0.304917	-0.0561637	-0.631921	-0.0445209	-0.382962	0.289038	-1.62487	0.160448	0.185388
Q7Z406	-0.576167	0.153114	-2.34491	0.0282119	0.921924	-4.20902	0.966149	0.293304	-0.615011	0.230795	0.412553	1.20215	1.28053	0.205841	0.924673	-0.423453	-0.301656	0.190247	0.380054	-0.18268	-0.409988	-0.0118058	-0.113052	0.123715	-0.603496	-0.486594
Q8TB37	-0.576698	-0.186277	-2.26938	0.0331305	0.921924	-4.23574	-0.794587	-0.50152	-0.265027	-0.179184	-0.32031	0.156387	0.573149	0.776292	0.264195	-0.407823	-0.373699	1.01367	-0.0903642	-0.0369163	-0.595174	-1.30305	0.242642	-0.877316	-1.08112	0.0742223
Q9BQ39	-0.58581	0.23125	-2.3538	0.0276798	0.921924	-4.20586	0.611986	1.04958	0.0587734	0.614158	0.283812	0.264184	0.163107	0.140384	0.768596	-0.633687	1.5884	0.797281	0.149279	-0.157957	-0.362969	0.103364	0.401783	-0.25455	0.0673516	-1.02789
Q9H0C8	-0.587843	0.160247	-3.00084	0.00646345	0.921924	-3.97042	-0.00154273	-0.163349	0.736684	0.811983	0.372039	-0.00299206	0.697591	-0.15771	0.496523	0.0529025	0.343804	0.294325	1.26988	-0.0377378	-0.36503	-0.189236	-0.52197	0.153268	0.10722	-0.691711
Q99996	-0.599988	0.160721	-2.7831	0.0106863	0.921924	-4.0503	0.39097	0.649424	0.424422	0.36281	0.94946	-0.0372488	0.735837	0.105318	-0.355809	-0.0357376	0.940348	0.343935	0.0604043	0.235909	-0.0664073	-0.117509	0.16289	-1.37663	-0.432159	0.274189
Q9NQH7	-0.622893	0.133399	-2.57182	0.0171962	0.921924	-4.12743	0.299726	-0.163447	0.343534	-0.162585	-0.469345	-0.419471	-0.165101	1.02721	0.850129	-0.0568133	0.48409	0.912671	1.52792	0.475215	-0.5779	-0.446689	-0.114946	-0.349588	-0.284938	-0.0416943
Q99848	-0.633686	0.195374	-2.77754	0.0108228	0.921924	-4.05234	0.355937	1.20632	0.229217	0.405964	0.368662	0.708704	-0.0963776	-0.0780521	0.211854	-0.63078	1.2582	1.11051	0.126119	0.220445	-0.0801537	-0.00441606	-0.520288	0.0535304	-0.16324	-0.77467
P30405	-0.636879	-0.155647	-2.28336	0.0321651	0.921924	-4.23081	-0.12611	-0.515916	0.717481	-0.358969	0.291753	0.120341	0.611348	-0.359948	0.77472	-0.794461	-0.224114	1.0744	-0.118904	-0.595789	-1.14618	-0.437072	0.356056	0.0143507	-1.3119	-1.08403
Q8WXX5	-0.64008	0.138004	-2.45777	0.0221034	0.921924	-4.16866	-0.0441795	0.41161	-0.292726	0.62433	0.470368	0.0941901	0.391398	0.277865	0.303906	-0.525105	2.11033	0.571525	0.458129	-0.231249	0.079047	-0.153573	-0.0502306	-0.956883	-0.216447	-0.562228
Q8IXQ6	-0.650042	0.211262	-3.95349	0.000649779	0.921924	-3.63095	0.423051	0.693901	0.776608	0.542019	0.752905	0.718892	0.136118	0.163006	0.276963	-0.00790326	-0.330999	0.859795	0.517033	0.166458	-0.594309	-0.123949	-0.0761474	-0.00115541	-0.447244	-0.219801
Q9Y6E2	-0.6602	0.00661719	-2.37402	0.026503	0.921924	-4.19866	0.259937	-0.287422	-0.58572	-0.116853	0.483871	-0.292039	0.39863	-0.254632	1.10295	-0.453803	1.02239	0.516496	1.2427	-0.171021	-1.37203	-0.565522	-0.0608571	-0.931758	0.167793	0.0292398
P29728	-0.668671	0.172723	-2.39049	0.0255781	0.921924	-4.19278	0.0626269	0.291942	0.146803	0.643921	0.172183	0.342279	0.168353	-0.219501	0.733689	0.319012	-0.196772	2.51082	0.0157306	0.235459	-0.760665	-0.0620474	0.144837	0.00331394	-0.862835	-0.234685
A1L0T0	-0.673965	0.0560867	-2.24377	0.0349682	0.921924	-4.24473	1.04923	0.0474395	-0.968905	0.0796332	0.524891	2.12143	0.537121	-0.100509	0.602701	-0.476115	-0.343409	0.646273	-0.0968381	-0.007079	-0.199706	-0.804104	-0.62027	0.109736	-0.509985	-0.469805
P52943	-0.727005	-0.212025	-2.14202	0.0432224	0.921924	-4.28011	1.13581	-0.311717	1.17553	-1.25804	-0.231137	0.911048	-0.968407	0.613638	0.70697	-0.454408	-0.930087	0.712483	-0.0872017	-0.929411	-0.837732	-0.886834	-0.841476	-0.418436	-1.20261	-0.138487
O00712	-0.779275	-0.180595	-3.39889	0.00251252	0.921924	-3.82549	-0.339059	0.264706	0.28828	-0.228731	-0.360872	-0.182557	-0.572564	0.685535	-0.506565	-0.239896	0.419841	0.735668	0.976832	-0.195995	-1.25236	-0.701973	-0.295779	-0.776268	-1.1861	-0.144054
P12236	-0.815492	0.32489	-2.1093	0.0462291	0.921924	-4.29135	-0.286012	1.00117	0.28341	1.46227	0.418747	2.55314	2.66805	-0.510749	-0.152481	-0.226169	0.151301	0.00578558	0.348298	0.256778	-0.504119	-0.150748	-0.425608	-0.431243	-0.163829	0.199822

## Sheet: SuppementalTable3
Accession	GeneID	Pre-NACT_logFC_r1VSr0	Pre-NACT_LIMMA_P.Value	CPTAC_logFC_AnyResidualVSr0	AnyResidualVSr0_LIMMA_P.Value
P80723	BASP1	0.909511	0.0402759	0.463349	0.00495828
P07858	CTSB	0.815605	0.0130466	0.233495	0.025171
P48637	GSS	0.652407	0.0258922	0.156597	0.0466518
Q96AC1	FERMT2	0.644601	0.0401277	0.218335	0.0206851
O43491	EPB41L2	0.636218	0.0172359	-0.232803	0.0292776
P24844	MYL9	0.524255	0.0350014	0.31689	0.0120501
Q9Y4G6	TLN2	0.508057	0.0454311	0.182774	0.0106057
P31947	SFN	0.493694	0.0143681	0.242751	0.00820356
P63104	YWHAZ	0.473136	0.0304557	0.173156	0.0296345
P28074	PSMB5	0.406955	0.0363267	0.277357	0.00906553
P46926	GNPDA1	0.334071	0.0276683	0.136992	0.0468635
O43592	XPOT	-0.372817	0.0441026	-0.162226	0.0279561
Q8TEM1	NUP210	-0.428876	0.0296798	-0.194772	0.0146546
Q8NI36	WDR36	-0.464889	0.0497245	-0.15225	0.00476623
Q7Z406	MYH14	-0.576167	0.0282119	0.191781	0.0305736
Q99848	EBNA1BP2	-0.633686	0.0108228	-0.146688	0.0374123

## Sheet: SupplementalTable4
Function Annotation	p-value	Activation z-score	Molecules	# Molecules
Cell viability of tumor cell lines	0.00293	2.022	AK1, ALB, CAT, COL1A1, EBNA1BP2, EPB41L2, FTH1, SOD1, TF	9
Migration of cells	0.00193	1.521	AKAP9, ALB, BCAT1, CAT, COL1A1, CRIP2, CTSB, EVL, FTH1, HP, LAMC1, PARP9, PPIF, SOD1, TGFBI	15
Invasion of cells	0.0039	1.42	BCAT1, CAT, CTSB, FERMT2, LAMC1, PEBP1, PPIF, SH3BGRL, TGFBI	9
Development of genitourinary system	0.00452	1.387	AKAP9, ALB, CAT, LAMC1, PEBP1, PLIN2, SOD1, TF, WFS1	9
Sprouting	0.00894	1.202	BASP1, CAT, FERMT2, SOD1, TGFBI	5
Cell movement	0.000809	1.025	AKAP9, ALB, BCAT1, CAT, COL1A1, CRIP2, CTSB, EVL, FERMT2, FTH1, HP, LAMC1, PARP9, PEBP1, PPIF, SOD1, TGFBI	17
Interaction of DNA	0.00121	1	ALB, CAT, CRIP2, EVL, HP, SOD1, TF	7
Proliferation of leukemia cell lines	0.00358	1	CAT, FTH1, FTL, TF	4
Neoplasia of cells	0.00583	0.878	AKAP9, ALB, BASP1, BCAT1, BZW2, CA1, CAT, COL1A1, CRIP2, CTSB, DNAJC9, EPB41L2, FERMT2, GSTO1, KRT9, NFIB, OAS2, PACS1, SH3BGRL, SOD1, TF, TGFBI, THOP1, TNXB	24
Cell proliferation of tumor cell lines	0.00357	0.817	CAT, COL1A1, CTSB, FTH1, FTL, ILKAP, NFIB, PEBP1, PPIF, SLC25A6, SOD1, TF, TNXB	13
Leukocyte migration	0.00871	0.816	ALB, CAT, COL1A1, CTSB, EVL, HP, SOD1, TGFBI	8
Angiogenesis	0.00401	0.704	CAT, COL1A1, CTSB, FERMT2, HP, LAMC1, SOD1, TF, TGFBI	9
Binding of DNA	0.0051	0.557	ALB, CAT, CRIP2, HP, SOD1, TF	6
Generation of hydrogen peroxide	1.15e-06	0.068	ALB, CAT, SOD1, TF	4
Generation of reactive oxygen species	0.000303	-0.232	ALB, CAT, HP, SOD1, TF	5
Apoptosis of tumor cell lines	0.00785	-0.62	ALB, CAT, COL1A1, CTSB, FTH1, ILKAP, NFIB, PEBP1, SOD1, TF	10
Cell death of cancer cells	0.00102	-0.632	ALB, CAT, CTSB, EBNA1BP2, SOD1, TF	6
Cancer	0.0038	-0.911	AK1, AKAP9, ALB, BASP1, BCAT1, BZW2, CA1, CAT, COL1A1, CRIP2, CTSB, DDX50, DNAJC9, EBNA1BP2, ENSA, EPB41L2, EVL, FERMT2, FN3KRP, FTH1, FTL, GSS, GSTO1, HP, ILKAP, ILVBL, KRT9, LAMC1, MRI1, NFIB, OAS2, PACS1, PARP9, PEBP1, PGM2, PLIN2, PPIF, SH3BGRL, SLC25A6, SOD1, SUMF2, TF, TGFBI, THOP1, TNXB, WFS1, XPNPEP3	47
Cell transformation	0.0111	-0.958	AKAP9, CAT, COL1A1, FTH1, PEBP1	5
Synthesis of reactive oxygen species	0.000705	-0.99	ALB, CAT, FTH1, FTL, HP, SOD1, TF	7
Cell death of neuroblastoma cell lines	0.00211	-1.067	CAT, FTH1, PEBP1, SOD1	4
Organ Degeneration	0.00723	-1.126	CA1, CAT, CTSB, LAMC1, SOD1, TF	6
Quantity of metal	0.00077	-1.159	FTH1, FTL, HP, LAMC1, SOD1, TF, WFS1	7
Damage of central nervous system	0.000319	-1.165	CA1, CTSB, HP, SOD1, TF	5
Quantity of reactive oxygen species	0.00192	-1.921	ALB, CAT, FTH1, SOD1	4
Bleeding	0.0108	-1.964	ALB, COL1A1, FERMT2, LAMC1, TF	5
Quantity of heavy metal	2.79e-06	-2.129	FTH1, FTL, HP, SOD1, TF	5
Organismal death	0.00585	-2.926	AKAP9, COL1A1, CTSB, FERMT2, FTH1, FTL, GSS, HP, LAMC1, NFIB, PLIN2, PPIF, SOD1, TF, TGFBI, TNXB	16
Buffering of Ca2+	1.09e-08		CAT, PPIF, SOD1	3
Organization of filaments	2.05e-06		AKAP9, COL1A1, EVL, KRT9, SOD1, TF, TNXB	7
Progressive neurological disorder	3.95e-06		ALB, COL1A1, CTSB, FTH1, FTL, PEBP1, SLC25A6, SOD1, TF, TNXB, WFS1	11
Cell death of alpha-motor neurons	5.02e-06		PPIF, SOD1	2
Re-entry into growth of leukemia cell lines	5.02e-06		FTH1, FTL	2
Post-angioplasty restenosis	1.5e-05		CAT, SOD1	2
Conversion of hydrogen peroxide	3e-05		CAT, SOD1	2
Ehlers-Danlos syndrome	4.24e-05		ALB, COL1A1, TNXB	3
Progressive motor neuropathy	4.73e-05		ALB, COL1A1, FTH1, FTL, PEBP1, SLC25A6, SOD1, TF, TNXB	9
Autosomal dominant Ehlers-Danlos syndrome type VII	5e-05		ALB, COL1A1	2
Formation of cellular inclusion bodies	7.44e-05		CAT, CTSB, FTL, SOD1	4
Damage of lipid	7.48e-05		CAT, SOD1	2
Hemolysis	0.000101		AK1, ALB, CAT, GSS	4
Disorder of iron metabolism	0.000101		FTH1, GSS, TF	3
Cell death of cholinergic neurons	0.000105		CAT, TF	2
Concentration of ascorbic acid	0.000105		GSTO1, SOD1	2
Fanconi anemia group I	0.000105		CAT, SOD1	2
Fanconi anemia group J	0.000105		CAT, SOD1	2
Fanconi anemia, group C	0.000105		CAT, SOD1	2
Fanconi anemia, group D1	0.000105		CAT, SOD1	2
Group B Fanconi anemia	0.000105		CAT, SOD1	2
Parkinson's disease	0.000105		ALB, FTH1, FTL, PEBP1, SLC25A6, SOD1	6
Neuromuscular disease	0.000116		AK1, ALB, BASP1, FTH1, FTL, HP, PEBP1, SLC25A6, SOD1, TF, TNXB	11
Accumulation of hydrogen peroxide	0.000139		CAT, SOD1	2
Fanconi anemia, group A	0.000139		CAT, SOD1	2
Biosynthesis of purine ribonucleotide	0.000147		AK1, NIPSNAP2, PPIF, SOD1	4
Quantity of superoxide	0.000175		ALB, CAT, SOD1	3
Damage of protein	0.000179		CAT, SOD1	2
Biosynthesis of nucleoside triphosphate	0.000183		AK1, NIPSNAP2, PPIF, SOD1	4
Failure of heart	0.000185		AKAP9, CA1, GSS, PEBP1, PPIF, TF	6
Diabetes mellitus	0.000202		ALB, CA1, CAT, COL1A1, CTSB, GSS, HP, SOD1, TF, TGFBI, TNXB, WFS1	12
Atresia of ovarian follicle	0.000223		ALB, TF	2
Reactive astrogliosis	0.000223		CTSB, SOD1	2
Size of ovarian follicle	0.000223		ALB, TF	2
Proliferation of hepatic stellate cells	0.000249		COL1A1, CTSB, TF	3
Homeostasis of iron ion	0.000278		FTL, SOD1, TF	3
Non-insulin-dependent diabetes mellitus	0.000315		ALB, CA1, COL1A1, GSS, HP, TF, WFS1	7
Glucose metabolism disorder	0.000336		ALB, CA1, CAT, COL1A1, CTSB, GSS, HP, PLIN2, SOD1, TF, TGFBI, TNXB, WFS1	13
Occlusion of blood vessel	0.000348		ALB, CA1, FERMT2, GSS, GSTO1, HP, PLIN2, SOD1	8
Vaso-occlusion	0.000382		ALB, CA1, FERMT2, GSS, GSTO1, HP, PLIN2, SOD1	8
Cell death of proximal tubule cells	0.000385		ALB, CAT	2
Peripheral arterial disease	0.000411		COL1A1, CTSB, EBNA1BP2, FERMT2, FTH1	5
Peroxidation of lipid	0.000471		CAT, FTL, SOD1	3
Peripheral vascular disease	0.000475		ALB, CA1, COL1A1, CTSB, EBNA1BP2, FERMT2, FTH1	7
Disruption of blood-brain barrier	0.000517		CA1, SOD1	2
Advanced stage peripheral arterial disease	0.000528		COL1A1, CTSB, FERMT2, FTH1	4
Removal of reactive oxygen species	0.00059		CAT, SOD1	2
Conversion of lipid	0.000644		ALB, CAT, FTL, SOD1	4
Nonalcoholic fatty liver disease	0.000682		CAT, PLIN2, SOD1	3
Amyloidosis	0.000703		ALB, CTSB, GSTO1, HP, ILKAP, SOD1, TF, TGFBI	8
Metabolism of nucleic acid component or derivative	0.000724		AK1, EPB41L2, FERMT2, NIPSNAP2, OAS2, PPIF, SOD1	7
Disorder of basal ganglia	0.000728		AK1, ALB, BASP1, FTH1, FTL, HP, PEBP1, SLC25A6, SOD1	9
Abnormal morphology of alveolar saccule	0.00075		LAMC1, NFIB	2
Attachment of fibroblasts	0.00075		FERMT2, TGFBI	2
Tumorigenesis of epithelial neoplasm	0.000776		AKAP9, ALB, BASP1, BCAT1, BZW2, CA1, CAT, COL1A1, CTSB, DDX50, EPB41L2, EVL, FERMT2, FN3KRP, GSS, GSTO1, HP, ILKAP, ILVBL, KRT9, LAMC1, MRI1, NFIB, OAS2, PACS1, PGM2, PLIN2, SLC25A6, SOD1, SUMF2, TF, TGFBI, THOP1, TNXB, WFS1, XPNPEP3	36
Renal impairment	0.00082		ALB, CA1, GSS, LAMC1, TF	5
Metabolic syndrome X	0.000843		CA1, CAT, PLIN2, SOD1	4
Dementia	0.000864		ALB, CA1, CTSB, GSTO1, HP, ILKAP, SOD1, TF	8
Benign lesion	0.000866		ALB, CA1, COL1A1, CTSB, FERMT2, FTH1, GSTO1, HP, LAMC1, NFIB	10
Movement Disorders	0.000873		AK1, ALB, BASP1, CA1, CTSB, FTH1, FTL, HP, PEBP1, SLC25A6, SOD1	11
Function of mitochondria	0.000913		CAT, PPIF, SOD1	3
Breast cancer	0.000998		AK1, AKAP9, BCAT1, CAT, COL1A1, CTSB, ENSA, FERMT2, FTH1, GSTO1, HP, ILKAP, PLIN2, SLC25A6, SOD1, TF, TGFBI, TNXB, XPNPEP3	19
Cell viability of muscle cell lines	0.00113		CAT, CTSB	2
Interaction of protein	0.00113		ALB, CAT, EPB41L2, EVL, TF	5
Frequency of tumor	0.00115		AKAP9, ALB, BASP1, BCAT1, BZW2, CA1, CAT, COL1A1, CTSB, DDX50, EPB41L2, EVL, FERMT2, FN3KRP, GSS, GSTO1, HP, ILKAP, ILVBL, KRT9, LAMC1, MRI1, NFIB, OAS2, PACS1, PGM2, PLIN2, SLC25A6, SOD1, SUMF2, TF, TGFBI, THOP1, TNXB, WFS1, XPNPEP3	36
Quantity of vitamin	0.00115		FTH1, GSTO1, SOD1	3
Metabolism of nucleoside	0.00123		AK1, FERMT2	2
Progressive hearing impairment	0.00123		COL1A1, WFS1	2
Incidence of tumor	0.00127		AKAP9, ALB, BASP1, BCAT1, BZW2, CA1, CAT, COL1A1, CTSB, DDX50, EPB41L2, EVL, FERMT2, FN3KRP, GSS, GSTO1, HP, ILKAP, ILVBL, KRT9, LAMC1, MRI1, NFIB, OAS2, PACS1, PGM2, PLIN2, SLC25A6, SOD1, SUMF2, TF, TGFBI, THOP1, TNXB, WFS1, XPNPEP3	36
Accumulation of reactive oxygen species	0.0013		CAT, HP, SOD1	3
Lymphocytic cancer	0.00132		BASP1, BCAT1, BZW2, CAT, COL1A1, FERMT2, NFIB, OAS2, PACS1, SOD1, TF, TGFBI, THOP1, TNXB	14
Degradation of hydrogen peroxide	0.00134		CAT, SOD1	2
Movement of eye cell lines	0.00134		AKAP9, TGFBI	2
Concentration of glutathione	0.00138		CAT, FTH1, SOD1	3
Synthesis of purine nucleotide	0.00139		AK1, NIPSNAP2, PPIF, SOD1	4
Benign Tumors	0.00143		ALB, CA1, COL1A1, CTSB, FERMT2, FTH1, GSTO1, HP, NFIB	9
Breast or ovarian cancer	0.00143		AK1, AKAP9, ALB, BCAT1, CAT, COL1A1, CTSB, ENSA, FERMT2, FTH1, GSTO1, HP, ILKAP, KRT9, PLIN2, SLC25A6, SOD1, SUMF2, TF, TGFBI, TNXB, WFS1, XPNPEP3	23
Induction of reactive oxygen species	0.00146		ALB, CAT	2
Metabolism of nucleotide	0.00152		AK1, EPB41L2, FERMT2, NIPSNAP2, PPIF, SOD1	6
Development of carcinoma	0.00152		AKAP9, ALB, BASP1, BCAT1, BZW2, CA1, CAT, COL1A1, CTSB, DDX50, EPB41L2, EVL, FERMT2, FN3KRP, GSS, GSTO1, HP, ILKAP, ILVBL, KRT9, LAMC1, MRI1, OAS2, PACS1, PGM2, PLIN2, SLC25A6, SOD1, SUMF2, TF, TGFBI, THOP1, TNXB, WFS1, XPNPEP3	35
Uterine tumor	0.00155		AKAP9, ALB, BCAT1, BZW2, CA1, CTSB, DDX50, EPB41L2, FERMT2, FTH1, HP, ILKAP, ILVBL, KRT9, LAMC1, PGM2, PPIF, SLC25A6, SUMF2, THOP1, TNXB	21
Oxidation of protein	0.00158		FTH1, FTL	2
Transport of long chain fatty acid	0.00158		ALB, PLIN2	2
Occlusion of artery	0.00165		CA1, FERMT2, GSS, GSTO1, HP, PLIN2, SOD1	7
Psoriasis	0.0017		CTSB, NIPSNAP2, OAS2, PARP9, PPIF, TF, TNXB	7
Autosomal dominant cataract disease	0.00183		FTL, WFS1	2
Aneurysm	0.00183		COL1A1, FTL, LAMC1	3
Lymphocytic neoplasm	0.00186		BASP1, BCAT1, BZW2, CAT, COL1A1, FERMT2, NFIB, OAS2, PACS1, SOD1, TF, TGFBI, THOP1, TNXB	14
Synthesis of ATP	0.00188		NIPSNAP2, PPIF, SOD1	3
Neoplasia of leukocytes	0.00191		BASP1, BCAT1, BZW2, CAT, COL1A1, FERMT2, NFIB, OAS2, PACS1, SOD1, TF, TGFBI, THOP1, TNXB	14
Swelling of mitochondria	0.00196		PPIF, SOD1	2
Plasma cell neoplasm	0.00198		CAT, SOD1, TF	3
Congenital anomaly of skin	0.00202		ALB, COL1A1, KRT9, TNXB	4
Metabolism of triacylglycerol	0.00204		CAT, PLIN2, TNXB	3
Inborn error of metal metabolism	0.0021		CA1, FTH1	2
Abnormal morphology of gland	0.00212		CTSB, LAMC1, NFIB, SOD1, TGFBI	5
Abnormal morphology of meibomian gland	0.00226		SOD1	1
Abnormality of mitochondria	0.00226		SOD1	1
Acatalasemia	0.00226		CAT	1
Activation of ventral root	0.00226		SOD1	1
Advanced chronic liver disease	0.00226		ALB	1
Analbuminemia Baghdad	0.00226		ALB	1
Anhaptoglobinemia	0.00226		HP	1
Arrest in cell cycle progression of blood platelets	0.00226		COL1A1	1
Atrophy of anterior horn of the spinal cord	0.00226		SOD1	1
Attachment of hepatitis B virus	0.00226		FTL	1
Auto-oxidation of homocysteine	0.00226		ALB	1
Autosomal dominant Groenouw corneal dystrophy type I	0.00226		TGFBI	1
Autosomal dominant L-ferritin deficiency	0.00226		FTL	1
Autosomal dominant Thiel Behnke corneal dystrophy	0.00226		TGFBI	1
Autosomal dominant Wolfram-like syndrome	0.00226		WFS1	1
Autosomal dominant deafness type 6	0.00226		WFS1	1
Autosomal dominant lattice corneal dystrophy type I	0.00226		TGFBI	1
Autosomal dominant lattice corneal dystrophy type IIIA	0.00226		TGFBI	1
Autosomal dominant mental retardation type 17	0.00226		PACS1	1
Autosomal dominant osteogenesis imperfecta type I	0.00226		COL1A1	1
Autosomal recessive L-ferritin deficiency	0.00226		FTL	1
Autosomal recessive amyotrophic lateral sclerosis type 1	0.00226		SOD1	1
Binding of glyburide	0.00226		ENSA	1
Binding of ketoprofen	0.00226		ALB	1
Cataract type 41	0.00226		WFS1	1
Cell death of lower motor neuron	0.00226		SOD1	1
Cell death of type 1 macrophages	0.00226		CTSB	1
Chlorination of deoxycytidine	0.00226		CAT	1
Chronic persistent hepatitis	0.00226		THOP1	1
Ciliogenesis of motile primary cilium	0.00226		AKAP9	1
Congenital atransferrinemia	0.00226		TF	1
Contractility of carotid artery	0.00226		SOD1	1
Conversion of 5(S)-HETE	0.00226		ALB	1
Crystallization of cholesterol	0.00226		ALB	1
Cytotoxicity of motor neurons	0.00226		SOD1	1
Damage of RPE cells	0.00226		SOD1	1
Damage of heme	0.00226		CAT	1
Damage of intestinal tissue	0.00226		SOD1	1
Deformation of skin	0.00226		TNXB	1
Degeneration of subcerebral projection neurons	0.00226		SOD1	1
Degeneration of vacuolar mitochondria	0.00226		SOD1	1
Density of collagen fibrils	0.00226		TNXB	1
Disruption of neuromuscular junctions	0.00226		SOD1	1
Dysalbuminemic hyperthyroxinemia	0.00226		ALB	1
Elevation of cyclic GMP	0.00226		CAT	1
Experimental amyotrophic lateral sclerosis-like disease	0.00226		SOD1	1
Formation of RNA fragment	0.00226		DDX50	1
Formation of basis pontis	0.00226		NFIB	1
Formation of ferritin inclusion body	0.00226		FTL	1
Fragility of femur	0.00226		COL1A1	1
Fragility of humerus	0.00226		COL1A1	1
Function of gastrocnemius	0.00226		SOD1	1
Glutathione synthetase deficiency	0.00226		GSS	1
Growth of Bacteroides fragilis	0.00226		TF	1
Growth of Reoviridae	0.00226		CTSB	1
Hemochromatosis type 5	0.00226		FTH1	1
Hemolytic anemia due to adenylate kinase deficiency	0.00226		AK1	1
Hemolytic anemia due to glutathione synthetase deficiency of erythrocytes	0.00226		GSS	1
Hereditary hyperferritinemia cataract syndrome	0.00226		FTL	1
Hydrolysis of olmesartan medoxomil	0.00226		ALB	1
Hypohaptoglobinemia	0.00226		HP	1
Idiopathic interstitial nephritis	0.00226		ALB	1
Inhibition of micronuclei	0.00226		CAT	1
Injury of proximal tubule cells	0.00226		CAT	1
Long QT syndrome 11	0.00226		AKAP9	1
Loss of myonuclei	0.00226		SOD1	1
Maintenance of neuromuscular junctions	0.00226		SOD1	1
Metastasis of gonadal cell lines	0.00226		SH3BGRL	1
Mild osteogenesis imperfecta type I	0.00226		COL1A1	1
Necrosis of pancreatic acinus	0.00226		CTSB	1
Nephronophthisis-like nephropathy type 1	0.00226		XPNPEP3	1
Neurodegeneration of ommatidium	0.00226		SOD1	1
Neurodegeneration with brain iron accumulation 3	0.00226		FTL	1
Nodular hyperplasia of liver	0.00226		SOD1	1
Oncogenic potential of melanoma cell lines	0.00226		PEBP1	1
Onset of apoptosis of neurons	0.00226		SOD1	1
Osteogenesis imperfect type III/IV	0.00226		COL1A1	1
Osteogenesis imperfecta type 2 thin-bone variant	0.00226		COL1A1	1
Osteogenesis imperfecta type IIC	0.00226		COL1A1	1
Oxidation of glutathione	0.00226		SOD1	1
Permeability of lymphatic endothelial cells	0.00226		TGFBI	1
Peroxidation of phosphatidylcholine	0.00226		CAT	1
Peroxidation of phosphatidylethanolamine	0.00226		CAT	1
Peroxidation of phosphatidylserine	0.00226		CAT	1
Peroxidation of superoxide	0.00226		SOD1	1
Prerenal proteinuria	0.00226		ALB	1
Preservation of motor neurons	0.00226		SOD1	1
Production of cytoplasmic inclusions	0.00226		SOD1	1
Progressive acidosis	0.00226		SOD1	1
Quantity of fibrillar inclusions	0.00226		SOD1	1
Quantity of lower motor neuron	0.00226		SOD1	1
Quantity of midazolam	0.00226		ALB	1
Quantity of non-small-cell lung cancer cells	0.00226		CTSB	1
Reis-BÃ¼ckler corneal dystrophy	0.00226		TGFBI	1
Remodeling of collateral vessel	0.00226		CAT	1
Resistance to Encephalomyocarditis virus	0.00226		OAS2	1
Retention of triacylglycerol	0.00226		PLIN2	1
Severe hypoalbuminemia	0.00226		ALB	1
Severe microcytic anemia	0.00226		TF	1
Stabilization of mice	0.00226		SOD1	1
Strength of skin	0.00226		TNXB	1
Symptomatic amyotrophic lateral sclerosis	0.00226		SOD1	1
Targeting of liposome	0.00226		ALB	1
Tenascin-X-deficiency	0.00226		TNXB	1
Thickness of bruch membrane tissue	0.00226		SOD1	1
Turnover of folic acid	0.00226		FTH1	1
Vasodilation of middle cerebral artery	0.00226		CAT	1
Vesicoureteral reflux type 8	0.00226		TNXB	1
Wolfram syndrome type 1	0.00226		WFS1	1
Uterine cancer	0.00229		AKAP9, ALB, BCAT1, BZW2, CA1, CTSB, DDX50, EPB41L2, FERMT2, HP, ILKAP, ILVBL, KRT9, LAMC1, PGM2, PPIF, SLC25A6, SUMF2, THOP1, TNXB	20
Cell death of neuroblastoma cells	0.00238		CAT, SOD1	2
Organization of intermediate filaments	0.00238		KRT9, SOD1	2
Alzheimer disease	0.00244		ALB, CTSB, GSTO1, HP, ILKAP, SOD1, TF	7
Damage of brain	0.00248		CA1, CTSB, HP, SOD1	4
Familial hemolytic anemia	0.00253		AK1, GSS	2
Quantity of hydrogen peroxide	0.00253		CAT, SOD1	2
Nephrosis	0.0026		ALB, CA1, XPNPEP3	3
Organization of extracellular matrix	0.00266		LAMC1, TGFBI, TNXB	3
Capacitation of sperm	0.00285		ALB, PEBP1	2
Familial congenital cataract	0.00285		FTL, WFS1	2
Sensorineural hearing loss	0.00298		GSS, SOD1, WFS1	3
Chronic inflammatory disorder	0.00301		ALB, CA1, COL1A1, CTSB, FTH1, GSS, HP, TF, THOP1, TNXB	10
Lymphoma	0.00304		BASP1, BCAT1, BZW2, COL1A1, FERMT2, NFIB, OAS2, PACS1, TGFBI, THOP1, TNXB	11
Schizophrenia	0.00305		CA1, CTSB, GSS, TF, THOP1, TNXB	6
Homeostasis of metal ion	0.0031		FTL, SOD1, TF, WFS1	4
Alcoholic hepatitis	0.00318		GSS, THOP1	2
Breast or colorectal cancer	0.0032		AK1, AKAP9, ALB, BCAT1, CA1, CAT, COL1A1, CTSB, DDX50, ENSA, EPB41L2, EVL, FERMT2, FN3KRP, FTH1, GSS, GSTO1, HP, ILKAP, ILVBL, MRI1, OAS2, PLIN2, SLC25A6, SOD1, TF, TGFBI, THOP1, TNXB, WFS1, XPNPEP3	31
Synthesis of nucleotide	0.00325		AK1, EPB41L2, NIPSNAP2, PPIF, SOD1	5
Endometrioid endometrial adenocarcinoma	0.0033		AKAP9, ALB, BCAT1, BZW2, CA1, DDX50, EPB41L2, FERMT2, HP, ILKAP, ILVBL, LAMC1, PGM2, SUMF2, THOP1, TNXB	16
Apoptosis of cancer cells	0.00331		ALB, CAT, CTSB, TF	4
Inflammation of liver	0.00331		ALB, GSS, HP, SOD1, THOP1	5
Motor function	0.00333		FTH1, FTL, SOD1	3
Formation of aneurysm	0.00335		COL1A1, LAMC1	2
Size of lipid droplets	0.00335		PLIN2, SOD1	2
Neurodegeneration of brain	0.0034		CTSB, LAMC1, SOD1	3
Damage of epithelial tissue	0.00347		HP, SOD1, TGFBI	3
Benign thyroid nodule	0.00352		CTSB, FTL	2
Cell death of astrocytes	0.00352		ALB, SOD1	2
Differentiation of stromal cells	0.00352		LAMC1, SOD1	2
Cell movement of endothelial cell lines	0.00354		COL1A1, CTSB, FERMT2	3
Malignant squamous-cell carcinoma	0.0037		ALB, GSTO1	2
Optic atrophy	0.0037		GSS, WFS1	2
Alcohol use disorder	0.00377		CA1, GSS, THOP1	3
Folliculogenesis	0.00377		ALB, SOD1, TF	3
Nonhematologic malignant neoplasm	0.00417		AK1, AKAP9, ALB, BASP1, BCAT1, BZW2, CA1, CAT, COL1A1, CRIP2, CTSB, DDX50, DNAJC9, EBNA1BP2, ENSA, EPB41L2, EVL, FERMT2, FN3KRP, FTH1, FTL, GSS, GSTO1, HP, ILKAP, ILVBL, KRT9, LAMC1, MRI1, NFIB, OAS2, PACS1, PARP9, PEBP1, PGM2, PLIN2, PPIF, SLC25A6, SOD1, SUMF2, TF, TGFBI, THOP1, TNXB, WFS1, XPNPEP3	46
Inflammation of organ	0.00433		ALB, CA1, CAT, COL1A1, CTSB, GSS, GSTO1, HP, SOD1, TF, THOP1	11
Hearing loss	0.00437		COL1A1, GSS, SOD1, WFS1	4
Chronic heart failure	0.00447		CA1, TF	2
Organization of collagen fibrils	0.00447		COL1A1, TNXB	2
Atherosclerosis	0.0045		CA1, GSS, GSTO1, HP, PLIN2, SOD1	6
Abnormal morphology of Cajal-Retzius neurons	0.00452		LAMC1	1
Activation of glycoprotein	0.00452		CTSB	1
Activation of hydrogen peroxide	0.00452		CAT	1
Activation of motor neurons	0.00452		SOD1	1
Activation of tubular cells	0.00452		TF	1
Angiogenesis of pancreatic endocrine tumor	0.00452		CTSB	1
Autosomal dominant epidermolytic palmoplantar keratoderma	0.00452		KRT9	1
Autosomal dominant iron overload	0.00452		FTH1	1
Autosomal dominant osteogenesis imperfecta type III	0.00452		COL1A1	1
Autosomal dominant osteogenesis imperfecta with normal sclerae, dominant form	0.00452		COL1A1	1
Biosynthesis of inosine	0.00452		AK1	1
Breakdown of hydrogen peroxide	0.00452		SOD1	1
Catabolism of ADP	0.00452		FERMT2	1
Cell death of pre-oligodendrocytes	0.00452		SOD1	1
Cholesterol gallstone disease	0.00452		ALB	1
Clearance of vitamin A	0.00452		PLIN2	1
Cleavage of coumarin	0.00452		CTSB	1
Climbing behavior	0.00452		SOD1	1
Congenital cortical hyperostosis	0.00452		COL1A1	1
Conversion of 12(S)-hydroxyeicosatetraenoic acid	0.00452		ALB	1
Coupling of mitochondria	0.00452		AK1	1
Cytotoxicity of prostate cancer cell lines	0.00452		CAT	1
Delay in initiation of atrophy of gastrocnemius	0.00452		SOD1	1
Delay in initiation of differentiation of lung cell lines	0.00452		CTSB	1
Depolymerization of hyaluronic acid	0.00452		CAT	1
Development of microvasculature	0.00452		CTSB	1
Dimerization of L-tyrosine	0.00452		CAT	1
Dissemination of skin cell lines	0.00452		PEBP1	1
Dissociation of Golgi apparatus	0.00452		AKAP9	1
Dominant perinatal lethal osteogenesis imperfecta	0.00452		COL1A1	1
Drug toxicity-related nephropathy	0.00452		GSS	1
Dysplasia of neurons	0.00452		LAMC1	1
Ehlers-Danlos syndrome type III	0.00452		TNXB	1
Embryopathy	0.00452		CAT	1
Endoplasmic reticulum stress response of motor neurons	0.00452		SOD1	1
Energy intake	0.00452		PLIN2	1
Expansion of leukemia cell lines	0.00452		CAT	1
Experimentally-induced heart failure	0.00452		PEBP1	1
Familial british dementia	0.00452		SOD1	1
Formation of neurofilament inclusion	0.00452		SOD1	1
Growth of Bacillus anthracis	0.00452		TF	1
Induction of hydrogen peroxide	0.00452		CAT	1
Inflammation of breast	0.00452		TF	1
Injury of islet cells	0.00452		CAT	1
Mass of triacylglycerol	0.00452		PLIN2	1
Migration of Cajal-Retzius neurons	0.00452		LAMC1	1
Migration of glioblastoma cells	0.00452		CTSB	1
Nitration of deoxyguanosine	0.00452		CAT	1
OI/EDS combined syndrome	0.00452		COL1A1	1
Osteogenesis imperfecta type IVB	0.00452		COL1A1	1
Oxidative stress response of pancreatic cancer cell lines	0.00452		CAT	1
Pathological denervation of soleus muscle	0.00452		SOD1	1
Permeability of alveolar wall	0.00452		SOD1	1
Persistent chronic hepatitis	0.00452		THOP1	1
Proliferation of hepatic stellate cells/myofibroblasts	0.00452		CTSB	1
Proliferation of melanocyte stem cell	0.00452		NFIB	1
Proliferation of pancreatic endocrine tumor	0.00452		CTSB	1
Quantity of Golgi vesicles	0.00452		SOD1	1
Quantity of rough endoplasmatic reticulum	0.00452		SOD1	1
Scavenging of superoxide	0.00452		CAT	1
Sequestration of iron ion	0.00452		FTH1	1
Sporadic abdominal aortic aneurysm	0.00452		FTL	1
Stable disease stage chronic kidney disease	0.00452		GSS	1
Stress-induced premature senescence of vascular smooth muscle cells	0.00452		CAT	1
Unwinding of RNA fragment	0.00452		DDX50	1
Uptake of sphingomyelin	0.00452		PEBP1	1
X-linked hereditary disease	0.00452		CA1, CAT, COL1A1, SOD1, TGFBI	5
Hepatic injury	0.00453		ALB, CTSB, SOD1, THOP1	4
Injury of kidney	0.00458		ALB, CAT, GSS	3
Cell viability of motor neurons	0.00467		CAT, SOD1	2
Abdominal aortic aneurysm	0.00487		COL1A1, FTL	2
Benign papilloma	0.00487		ALB, GSTO1	2
Cell viability of cortical neurons	0.00487		CAT, SOD1	2
Release of ATP	0.00487		CAT, SOD1	2
Coronary disease	0.00523		AKAP9, CA1, GSS, GSTO1, SOD1	5
Diabetic foot ulcer disorder	0.0053		COL1A1, GSS	2
Chronic psoriasis	0.0053		CTSB, PPIF, TNXB	3
Attachment of cells	0.0054		FERMT2, LAMC1, TGFBI	3
Morphology of mitochondria	0.00549		AK1, PPIF, SOD1	3
Cocaine dependence	0.00551		CA1, GSS	2
Fragmentation of Golgi apparatus	0.00551		AKAP9, SOD1	2
Stress response of cells	0.00559		CAT, CTSB, SOD1	3
Hematologic cancer	0.00573		BASP1, BCAT1, BZW2, CAT, COL1A1, FERMT2, ILKAP, ILVBL, NFIB, OAS2, PACS1, SLC25A6, SOD1, TF, TGFBI, THOP1, TNXB	17
Autosomal dominant congenital eye anomaly	0.00574		FTL, WFS1	2
Vascular lesion	0.00575		COL1A1, FTL, LAMC1, PLIN2	4
Uterine carcinoma	0.00596		AKAP9, ALB, BCAT1, BZW2, CA1, CTSB, DDX50, EPB41L2, FERMT2, HP, ILKAP, ILVBL, LAMC1, PGM2, SLC25A6, SUMF2, THOP1, TNXB	18
Transport of D-glucose	0.00599		AK1, CAT, SOD1	3
Endometrial cancer	0.00606		AKAP9, ALB, BCAT1, BZW2, CA1, DDX50, EPB41L2, FERMT2, HP, ILKAP, ILVBL, LAMC1, PGM2, PPIF, SLC25A6, SUMF2, THOP1, TNXB	18
Depolarization of mitochondria	0.00619		CAT, COL1A1	2
Development of adenocarcinoma	0.00621		AKAP9, ALB, BASP1, BCAT1, BZW2, CA1, CAT, DDX50, EPB41L2, FERMT2, HP, ILKAP, ILVBL, KRT9, LAMC1, PACS1, PGM2, PLIN2, SUMF2, TGFBI, THOP1, TNXB, WFS1, XPNPEP3	24
Inflammation of body cavity	0.00633		ALB, COL1A1, CTSB, GSS, HP, SOD1, TF, THOP1	8
Abnormality of cerebral cortex	0.00634		CTSB, LAMC1, NFIB, SOD1	4
Fibrosis of liver	0.0064		COL1A1, CTSB, HP	3
Rheumatic Disease	0.00645		ALB, COL1A1, CTSB, FTH1, FTL, GSS, HP, TF, TNXB, WFS1	10
Abnormality of meninges	0.00666		CTSB, LAMC1	2
Abnormal morphology of aortic tunica externa	0.00677		COL1A1	1
Accumulation of all-trans-retinyl esters	0.00677		PLIN2	1
Acidosis of blood	0.00677		SOD1	1
Adhesion of lymphatic endothelial cells	0.00677		TGFBI	1
Arrest in cell cycle progression of eye cell lines	0.00677		AKAP9	1
Attachment of radial glial cells	0.00677		LAMC1	1
Avellino corneal dystrophy	0.00677		TGFBI	1
Blood hypovolemia	0.00677		ALB	1
Cell spreading of eye cell lines	0.00677		TGFBI	1
Clearance of retinaldehyde	0.00677		PLIN2	1
Colony formation of leukemia stem cells	0.00677		CTSB	1
Colony formation of pre-B lymphocytes	0.00677		SOD1	1
Colony survival of pancreatic cancer cell lines	0.00677		CAT	1
Conversion of 15(S)-HETE	0.00677		ALB	1
Conversion of DNA	0.00677		FTH1	1
Damage of gastrocnemius	0.00677		CAT	1
Damage of nucleus	0.00677		SOD1	1
Degeneration of corticospinal neurons	0.00677		SOD1	1
Delay in formation of breast carcinoma	0.00677		CTSB	1
Development of epiblast cells	0.00677		LAMC1	1
Differentiation of melanocyte stem cell	0.00677		NFIB	1
Disassembly of Reoviridae	0.00677		CTSB	1
Ehlers-Danlos syndrome type VIIA	0.00677		COL1A1	1
Formation of fibrillar inclusions	0.00677		SOD1	1
Fusion of cytotrophoblastic cells	0.00677		SOD1	1
Hemoglobinemia	0.00677		HP	1
Hypoplasia of submandibular gland	0.00677		NFIB	1
Migration of B cell lymphoma cells	0.00677		PARP9	1
Morphology of RPE cells	0.00677		COL1A1	1
Morphology of microvasculature	0.00677		CAT	1
Neurodegeneration of spinal cord	0.00677		SOD1	1
Obstructive jaundice	0.00677		CAT	1
Oxidative stress response of islet cells	0.00677		CAT	1
Oxidative stress response of neurons	0.00677		SOD1	1
Pathological denervation of anterior tibial muscle	0.00677		SOD1	1
Pregnancy in diabetics	0.00677		CA1	1
Quantity of neuromuscular junctions	0.00677		SOD1	1
Rearrangement of endocytotic vesicle	0.00677		CTSB	1
Reduction of superoxide	0.00677		SOD1	1
Respiration of hepatocytes	0.00677		CAT	1
Rigid spine syndrome	0.00677		GSS	1
Stabilization of neuromuscular junctions	0.00677		SOD1	1
Strictly segmental vitiligo	0.00677		CAT	1
Structure of mitochondria	0.00677		SOD1	1
Synthesis of branched chain amino acids	0.00677		BCAT1	1
Triple-A syndrome	0.00677		FTH1	1
Volume of mitochondria	0.00677		AK1	1
Disorder of blood pressure	0.00678		ALB, BCAT1, CA1, CAT, GSS, PGM2, SOD1	7
Proliferation of neuroglia	0.00683		CAT, SOD1, TF	3
Cystic Fibrosis	0.0069		ALB, GSS	2
Malignant genitourinary solid tumor	0.00697		AK1, AKAP9, ALB, BASP1, BCAT1, BZW2, CA1, CAT, COL1A1, CTSB, DDX50, ENSA, EPB41L2, FERMT2, FTH1, GSTO1, HP, ILKAP, ILVBL, KRT9, LAMC1, OAS2, PGM2, PLIN2, PPIF, SLC25A6, SOD1, SUMF2, TF, TGFBI, THOP1, TNXB, WFS1, XPNPEP3	34
Acute kidney injury	0.00715		ALB, GSS	2
Tremor	0.00717		CA1, CTSB, SOD1	3
Morphology of ovary	0.00728		ALB, SOD1, TF	3
Endometrial carcinoma	0.00733		AKAP9, ALB, BCAT1, BZW2, CA1, DDX50, EPB41L2, FERMT2, HP, ILKAP, ILVBL, LAMC1, PGM2, SLC25A6, SUMF2, THOP1, TNXB	17
Abnormal respiration	0.0074		AK1, CAT	2
Activation of astrocytes	0.0074		ALB, SOD1	2
Juvenile dermatomyositis	0.0074		COL1A1, TGFBI	2
Inflammation of absolute anatomical region	0.00743		ALB, CA1, COL1A1, CTSB, GSS, HP, SOD1, TF, THOP1	9
Benign thyroid disease	0.00763		ALB, CTSB, FTL	3
Systemic autoimmune syndrome	0.00765		ALB, CA1, CAT, CTSB, FTH1, HP, OAS2, TGFBI, TNXB, WFS1	10
Hearing	0.00775		COL1A1, SOD1, WFS1	3
Morphology of neuroglia	0.00787		LAMC1, NFIB, SOD1	3
Lymphoreticular neoplasm	0.00793		BASP1, BCAT1, BZW2, COL1A1, FERMT2, ILKAP, ILVBL, NFIB, OAS2, PACS1, SLC25A6, TF, TGFBI, THOP1, TNXB	15
Autosomal dominant Emery-Dreifuss muscular dystrophy	0.00817		COL1A1, TGFBI	2
Lower respiratory tract disorder	0.00819		CA1, GSS, LAMC1, TF, XPNPEP3	5
Bleeding of gastrointestinal tract	0.00843		ALB, TF	2
Formation of kidney	0.00851		AKAP9, CAT, LAMC1, WFS1	4
Non-Hodgkin lymphoma	0.00859		BASP1, BCAT1, BZW2, COL1A1, FERMT2, NFIB, OAS2, PACS1, TNXB	9
Neurodegeneration of cerebral cortex	0.0087		LAMC1, SOD1	2
Oxidative stress response of cells	0.0087		CAT, SOD1	2
Tumorigenesis of reproductive tract	0.00882		AKAP9, ALB, BCAT1, BZW2, CA1, CTSB, DDX50, EPB41L2, FERMT2, FTH1, HP, ILKAP, ILVBL, KRT9, LAMC1, PGM2, PPIF, SLC25A6, SUMF2, TF, THOP1, TNXB, WFS1	23
Cancer of cells	0.00888		AKAP9, ALB, BASP1, BCAT1, BZW2, CA1, CAT, COL1A1, CTSB, DNAJC9, EPB41L2, FERMT2, GSTO1, KRT9, NFIB, OAS2, PACS1, SH3BGRL, SOD1, TF, TGFBI, THOP1, TNXB	23
Adhesion of connective tissue cells	0.00898		COL1A1, FERMT2, TGFBI	3
Abnormal morphology of thyroid follicle cells	0.00902		CTSB	1
Arrest in G2/M phase of melanoma cell lines	0.00902		CAT	1
Binding of actin	0.00902		EPB41L2	1
Corneal epithelial dystrophy	0.00902		TGFBI	1
Cystinosis	0.00902		GSS	1
Deformation of mice	0.00902		COL1A1	1
Degeneration of motor axons	0.00902		SOD1	1
Degeneration of pillar cells	0.00902		SOD1	1
Delay in weight loss	0.00902		SOD1	1
Deposition of fibronectin matrix	0.00902		FERMT2	1
Development of peripherin inclusion	0.00902		SOD1	1
Ethylene glycol poisoning	0.00902		CAT	1
Formation of basal membrane	0.00902		LAMC1	1
Formation of intermediate filament inclusions	0.00902		SOD1	1
HIV-HCV co-infection	0.00902		ALB	1
Hydroxylation of midazolam	0.00902		ALB	1
Infection by Reston ebolavirus	0.00902		CTSB	1
Invasion of pancreatic endocrine tumor	0.00902		CTSB	1
Metabolism of ascorbic acid	0.00902		GSTO1	1
Metabolism of terfenadine	0.00902		ALB	1
Methanol poisoning	0.00902		CAT	1
Myhre syndrome	0.00902		COL1A1	1
Neurodegeneration of interneurons	0.00902		SOD1	1
Onset of amyotrophic lateral sclerosis	0.00902		SOD1	1
Progression of gastric carcinoma	0.00902		COL1A1	1
Quantity of actin cytoskeleton	0.00902		BASP1	1
Re-entry into S phase of colorectal cancer cell lines	0.00902		TF	1
Sprouting of lymphatic endothelial cells	0.00902		TGFBI	1
Synthesis of ADP	0.00902		AK1	1
Synthesis of adenosine	0.00902		FERMT2	1
Female genital neoplasm	0.00905		AKAP9, ALB, BCAT1, BZW2, CA1, CTSB, DDX50, EPB41L2, FERMT2, FTH1, HP, ILKAP, ILVBL, KRT9, LAMC1, PGM2, PPIF, SLC25A6, SUMF2, TF, THOP1, TNXB, WFS1	23
Inflammation of gastrointestinal tract	0.00907		ALB, COL1A1, CTSB, SOD1, TF	5
Fibrosis	0.00919		ALB, COL1A1, CTSB, GSS, HP, SOD1	6
Mature T-cell neoplasm	0.00959		BASP1, COL1A1, FERMT2, NFIB, OAS2	5
Failure of liver	0.00981		ALB, GSS	2
Anemia	0.01		AK1, CAT, GSS, SOD1, TF	5
Generation of superoxide	0.0101		SOD1, TF	2
Respiration of mice	0.0101		AK1, CAT	2
Endoplasmic reticulum stress response	0.0103		CTSB, SOD1, WFS1	3
Myocardial necrosis	0.0104		ALB, SOD1	2
Uptake of lipid	0.0106		PEBP1, PLIN2, SOD1	3
Cell death of central nervous system cells	0.0108		ALB, CAT, SOD1, TF	4
Hypoxia	0.011		CA1, GSS	2
Coronary artery disease	0.0111		CA1, GSS, GSTO1, SOD1	4
Accumulation of monocyte-derived macrophages	0.0113		SOD1	1
Activation of interneurons	0.0113		SOD1	1
Adhesion of chondrocytes	0.0113		COL1A1	1
Agenesis of lung	0.0113		TGFBI	1
Angiogenesis of tumor cell lines	0.0113		CTSB	1
Asbestosis	0.0113		SOD1	1
Binding of Hnf1 binding site	0.0113		ALB	1
Binding of hypoxia response element	0.0113		ALB	1
Cell spreading of carcinoma cell lines	0.0113		FERMT2	1
Cell spreading of ovarian cancer cell lines	0.0113		FERMT2	1
Clearance of reactive oxygen species	0.0113		CAT	1
Damage of white matter	0.0113		TF	1
Degradation of autophagosomes	0.0113		CTSB	1

## Sheet: SupplementalTable5
gene	HR_uni_cat_	lower_HR_uni_cat_	upper_HR_uni_cat_	p_value_logrank_	HR_uni_cont_	lower_HR_uni_cont_	upper_HR_uni_cont_	p_value_uni_cont_wald_	numberofsamples	numberofEvents
FERMT2	1.66404	1.16381	2.37927	0.00479977	1.90403	1.24434	2.91346	0.00300473	154	128
GSS	1.45001	1.02055	2.06018	0.036811	1.6753	1.02613	2.73515	0.0391014	154	128
MRI1	0.702315	0.493193	1.00011	0.04889	0.614311	0.416047	0.907056	0.0142624	154	128
PLIN2	1.58332	1.11412	2.25012	0.00976924	1.28367	1.00102	1.64614	0.0490693	154	128
